# Supplementary material for: Molecular-evaluated and explainable drug repurposing for COVID-19 using ensemble knowledge graph embedding
Source: Sci Rep. 2023 Mar 4;13:3643. doi: 10.1038/s41598-023-30095-z (PMC9985643; doi:10.1038/s41598-023-30095-z)
Supplement: Supplementary file 3 — Supplementary Information 3. [file 41598_2023_30095_MOESM3_ESM.xlsx]

## Sheet: Docking_Summary
PubChemID	Name	MW (g/mol)	In-KG?	Ranks(docking)	Docking_Score	Predicted target	Probability	Global Ranks(predicted)	Local Ranks(predicted)	Original targets	Original Indication	Label	Ref-PMID
5281613	Diosmin	608.5	Yes	1	79.04	nsp9	0.162103	6091				Literature	33052685
55891	Fosinopril	563.7	Yes	2	78.86	nsp13	0.963966	29	15	Angiotensin-converting enzyme (ACE)	Hypertension and heart failure	Predicted	This Study
644241	Nilotinib	529.5	Yes	3	76.55	nsp6/nsp13	0.860343/ 0.795598232	101				Literature	33052685
44517748	Chromone-4c	417.4	No	4	76.17							Literature	34995115
439153	Dpnh	665.4	Yes	5	76.04	nsp9	0.145665	6361				Literature	33052685					1		pink background = APO-nsp13 virtual screening
2882	Cromolyn	468.4	Yes	6	75.7	nsp13	0.619536	1751				Literature	33052685					1
5320557	Picrasidine_N	490.5	No	7	74.55							Literature	34117992					0
5320555	Picrasidine_M	490.5	No	8	74.52							Literature	34117992					0
10531	Dihydroergotamine	583.7	Yes	9	74.13	nsp13	0.795599	475				Literature	33052685					0
8223	Ergotamine	581.7	Yes	10	72.83	nsp13	0.804986	361				Literature	33052685					0
24873435	Simeprevir	749.9	Yes	11	72.68	nsp6/nsp13	0.5368532/ 0.139242376	2076				Literature	32875166					0
16004692	Macitentan	588.3	Yes	12	71.76	nsp13	0.950431	49	25	Endothelin	Pulmonary arterial hypertension	Predicted	This Study					0
5281037	Eprosartan	424.5	Yes	13	71.33	nsp13	0.878392	72	31	Angiotensin II	Hypertension, diabetic nephropathy, and congestive heart failure	Predicted	This Study					0
5280360	Dinoprostone	352.5	Yes	14	70.76	nsp13	0.959447	38	19	PTGER2	Nonmetastatic gestational trophoblastic disease	Predicted	This Study					0
44187	Cefoperazone	645.7	Yes	15	70.24	nsp13	0.599706	1816				Literature	33052685					0
185617	Scutellarin	462.4	No	16	70.19							Literature	32875166					0
60838	Irinotecan	586.7	Yes	17	70.11	nsp6/ nsp13	0.824099/ 0.795599116	249				Literature	33052685					0
45110509	Paritaprevir	765.9	Yes	18	69.61	orf8	0.0990239	6990				Literature	32875166					0
5073	Risperdal	410.5	Yes	19	68.76	nsp6/ nsp13	0.806806/ 0.806803	349				Literature	33052685					0
107715	Ergoloid	611.7	Yes	20	68.59	nsp13	0.58367	1888				Literature	33052685					0
11965427	Lifitegrast	615.5	Yes	21	68.53	nsp6	0.26481	4002				Literature	33052685					0
42611257	Zelboraf	489.9	Yes	22	68.45	nsp13	0.794688	743				Literature	33052685					0
11520894	Ridaforolimus	990.2	Yes	23	68.36	nsp13	0.963061	32	17	Mammalian target of rapamycin (mTOR)	Solid tumors, sarcoma, cancer/tumors (unspecified), endometrial cancer, prostate cancer, bone metastases	Predicted	This Study					0
3081362	Telavancin	1755.6	Yes	24	68.06	nsp13	0.977484	12	4	Bacterial cell wall	Complicated skin and skin structure infections (cSSSI), hospital-acquired bacterial pneumonia	Predicted	This Study					0
3658	Hydroxyzine	374.9	Yes	25	67.88	nsp13	0.977482	14	5	Histamine H1	Anxiety and tension associated with psychoneuroses	Predicted						0
636405	Cefpiramide	612.6	Yes	26	67.26	orf9c	0.190668	5531				Literature	33052685					0
444031	Darifenacin	426.5	Yes	27	64.62	nsp13	0.936923	55	27	M3 muscarinic acetylcholine	Urinary incontinence	Predicted	This Study					0
3025	Cinchocaine	343.5	Yes	28	62.08	nsp13	0.971168	27	13	Neuronal membrane	Anesthesia	Predicted	This Study					0
135413536	Emend	534.4	Yes	29	61.94	nsp6/ nsp13	0.793870896/ 0.760843772	794				Literature	33052685					0
4634	Oxybutynin	357.5	Yes	30	60.87	nsp13	0.954943	41	22	Muscarinic	Overactive bladder	Predicted	This Study					0
491941	Pritelivir	402.5	Yes	31	59.9	nsp9	0.00218083	8022				Literature	34455933					0
6451149	Netupitant	578.6	Yes	32	59.57	nsp5_C145A/nsp13	0.70482646/ 0.539977256	1417				Literature	33052685					0
941361	Flunarizine	404.5	Yes	33	59.16	nsp13	0.878391	73	32	Histamine H1	Severe migraine	Predicted	This Study					0
33572	Ritodrine	287.35	Yes	34	59.07	nsp13	0.963062	31	16	Beta-2 adrenergic	Premature labor	Predicted	This Study					0
489948	Epiexcelsin	414.4	No	35	58.85							Literature	34117992					0
4748	Perphenazine	404	Yes	36	58.77	nsp13	0.878394	70	29	Dopamine D1/D2	Schizophrenia, nausea, vomiting	Predicted	This Study					0
10288191	Binimetinib	441.2	Yes	37	58.46	nsp13	0.878388	76	34	Oral mitogen-activated protein kinase 1/2 (MEK 1/2)	Metastatic melanoma	Predicted	This Study					0
16678941	Lumacaftor	452.4	Yes	38	58.21	nsp15/ nsp13	0.534947296/ 0.070511376	2085				Literature	33052685					0
5702160	Famotidine	337.5	Yes	39	58.21	nsp13	0.869369	91	39	Histamine H2	Duodenal ulcers, benign gastric ulcers, GERD, and Zollinger-Ellison syndrome	Predicted	This Study					0
44603531	Grazoprevir	766.9	Yes	40	57.91	nsp14	0.227022	4782				Literature	32875166					0
60648	Tiagabine	375.6	Yes	41	56.92	nsp13	0.869367	93	40	Selective GABA reuptake	Partial seizures	Predicted	This Study					0
4034	Meclizine	390.9	Yes	42	56.71	nsp13	0.974777	19	8	Histamine H1	Nausea, vomiting, and dizziness	Predicted	This Study					0
32281	Protirelin	362.38	Yes	43	56.06	nsp13	0.981985	11	3			Predicted	This Study
5317297	Euphorbetin	354.3	No	44	56.02							Literature	34117992
10206	Cepharanthine	606.7	No	45	54.77							Literature	33052685
4078	Mesoridazine	386.6	Yes	46	54.67	nsp13	0.878393	71	30		schizophrenia	Predicted	This Study
2807230	SSYA10-001	308.4	No	47	53.95							Literature	32875166
5281672	Myricetin	318.23	Yes	48	53.89	orf9b	0.0179965	7798				Literature	32875166
60164	Differin	412.5	Yes	49	53.77	nsp4/ nsp13	0.67796612/ 0.160349644	1521				Literature	33052685
2378	Bifonazole	310.4	Yes	50	51.46	nsp13	0.974779	17	6	Fungal cyctochrome p450 51 enzyme	Fungal skin infections	Predicted	This Study
863558	RYM	233.27	No	51	51.31							PDB
3001028	Enjuvia	350.4	No	52	51.23							Literature	33052685
1530178	S9S	217.26	No	53	50.99							PDB
447715	Obeticholic_acid	420.6	Yes	54	50.94	nsp13	0.974778	18	7	Farnesoid X	Primary biliary cholangitis, fibrosis	Predicted	This Study
225773	UVJ	203.24	No	55	50.93							PDB
5502	Tofisopam	382.5	Yes	56	49.15	nsp13	0.900902	66	28	Phosphodiesterases (PDEs)	Anxiety and alcohol withdrawal	Predicted	This Study
5311066	Desonide	416.5	Yes	57	49.05	nsp13	0.97117	25	12	Cytosolic glucocorticoid	Inflammatory and pruritic manifestations	Predicted	This Study
155387694	VXG	233.26	No	58	49							PDB
6303	Cordycepin	251.24	Yes	59	48.83	nsp13	0.143171	6394				Literature	34455933
6000	Tubocurarine	609.7	Yes	60	48.8	nsp13	0.795579	566				Literature	33052685
54477	Remoxipride	371.27	Yes	61	48.72	nsp13	0.873882	82	35	Selective dopamine D2	schizophrenia	Predicted	This Study
152946	Moxifloxacin	401.4	Yes	62	48.65	nsp13	0.869373	88	38	Bacterial DNA gyrase	Sinus and lung infections	Predicted	This Study
31390	VVM	248.3	No	63	48.48							PDB
836055	N0E	241.28	No	64	48.01							PDB
12560	Erythromycin	733.9	Yes	65	47.75	nsp13	0.972973	22	10		Variety of bacterial infections	Predicted	This Study
910270	VVY	205.25	No	66	47.68							PDB
43363487	UJK	203.2	No	67	47.58							PDB
4488	Niflumic_acid	282.22	Yes	68	47.39	nsp13		28	14	Cyclooxygenase-2	Rheumatoid arthritis	Predicted	This Study
12304371	Isorhoeadine	383.4	No	69	45.4							Literature	34117992
2576	Carisoprodol	260.33	Yes	70	45.31	nsp13	0.950438	44	23		Discomfort related to acute, painful musculoskeletal conditions	Predicted	This Study
961974	VWY	242.3	No	71	45.13							PDB
6018	Tetrabenazine	317.4	Yes	72	44.99	nsp13	0.87388	84	37	Vesicular monoamine transporter type 2	Hyperkinetic movement	Predicted	This Study
5284596	Naloxone	327.4	Yes	73	44.9	nsp13	0.878389	75	33	Opioid receptor	Opioid overdose	Predicted	This Study
59053860	Bananin	327.29	No	74	44.62							Literature	34995115
5284604	Oxymorphone	301.34	Yes	75	44.42	nsp13	0.971171	24	11	Opioid mu-receptor.	Moderate-to-severe pain	Predicted	This Study
330448	UXG	239.31	No	76	44.36							PDB
694486	JHJ	243.26	No	77	44.23							PDB
43082989	VW1	190.2	No	78	44.23							PDB
16226828	NY7	194.23	No	79	43.49							PDB
91650	MUK	199.25	No	80	43.37							PDB
8120202	VWA	153.2	No	81	43.27							PDB
686921	STV	243.28	No	82	43.02							PDB
978238	JOV	227.69	No	83	42.98							PDB
148031	VWG	188.18	No	84	42.62							PDB
43539927	UQS	191.2	No	85	42.47							PDB
22882465	S7G	190.24	No	86	42.43							PDB
2760997	RY4	200.26	No	87	42.26							PDB
51114235	NUA	193.25	No	88	41.98							PDB
34312	Oxcarbazepine	252.27	Yes	89	41.94	nsp13	0.959446	39	20		Epilepsy	Predicted	This Study
71757930	VW7	204.27	No	90	41.53							PDB
12684717	VWD	200.26	No	91	41.45							PDB
441140	Griseofulvin	352.8	Yes	92	41.42	nsp13	0.959448	37	18	Fungal cell mitosis	Ringworm infections of the skin, hair, and nails	Predicted	This Study
5284569	Hydrocodone	299.4	Yes	93	41.27	nsp13	0.972974	21	9	Mu opioid receptor (MOR)	Acute pain, common cold and allergic rhinitis	Predicted	This Study
118569	JFM	199.27	No	94	40.91							PDB
934518	EJQ	222.26	No	95	40.91							PDB
94347260	VW4	199.27	No	96	40.75							PDB
45792228	NZG	197.16	No	97	40.72							PDB
71757215	NYV	189.24	No	98	40.47							PDB
828139	LJA	193.2	No	99	40.4							PDB
33381566	HR5	207.27	No	100	40.34							PDB
19786643	O2A	174.2	No	101	40.25							PDB
2806372	6SU	229.26	No	102	40							PDB
14196351	UVA	185.25	No	103	39.98							PDB
19261749	VVD	197.16	No	104	39.96							PDB
588246	NX7	211.21	No	105	39.94							PDB
4693938	VVG	203.24	No	106	39.78							PDB
63648807	UR7	203.24	No	107	39.76							PDB
5487	Tizanidine	253.71	Yes	108	39.39	nsp13	0.950432	48	24	Motor neurons	Muscle spasticity	Predicted	This Study
16653131	VWJ	175.23	No	109	39.38							PDB
96462663	VX4	224.32	No	110	39.3							PDB
53516552	VVJ	205.32	No	111	39.2							PDB
68423044	S7J	191.11	No	112	39.13							PDB
5245	Risedronic_acid	283.11	Yes	113	38.25	nsp13	0.936924	54	26	Bone hydroxyapatite	Osteoporosis and Paget's disease	Predicted	This Study
2763377	VWV	221.28	No	114	38.05							PDB
5280980	Clavulanic_acid	199.16	No	115	37.73							Literature	35462185
3878	Lamotrigine	256.09	Yes	116	37.63	nsp13	0.873881	83	36	Presynaptic neuronal membranes	Epilepsy and bipolar I disorder	Predicted	This Study
2517697	VXD	198.65	No	117	36.98							PDB
1738	Homovanillic_acid	182.17	No	118	36.76							Literature	35462185
124505295	VWM	187.19	No	119	36.58							PDB
2777223	K2P	206.12	No	120	35.2							PDB
4291023	JG4	150.2	No	121	35.15							PDB
12035	Acetylcysteine	163.2	No	122	30.2							Literature	35462185
57116692	K34	152.18	No	123	30.12							PDB
