# Supplementary material for: Molecular-evaluated and explainable drug repurposing for COVID-19 using ensemble knowledge graph embedding
Source: Sci Rep. 2023 Mar 4;13:3643. doi: 10.1038/s41598-023-30095-z (PMC9985643; doi:10.1038/s41598-023-30095-z)
Supplement: Supplementary file 5 — Supplementary Information 5. [file 41598_2023_30095_MOESM5_ESM.zip]

Archive with 22 entries (14 files):
- Supplementary-V/
- Supplementary-V/eprosartan/
- Supplementary-V/eprosartan/NSP13-Eprosartan.pdb
- Supplementary-V/eprosartan/plip_report.txt
- Supplementary-V/macitentan/
- Supplementary-V/macitentan/NSP13-Macitentan.pdb
- Supplementary-V/macitentan/plip_report.txt
- Supplementary-V/diosmin/
- Supplementary-V/diosmin/plip_report.txt
- Supplementary-V/diosmin/NSP13-Diosmin.pdb
- Supplementary-V/fosinopril/
- Supplementary-V/fosinopril/NSP13-Fosinopril.pdb
- Supplementary-V/fosinopril/plip_report.txt
- Supplementary-V/ergotamine/
- Supplementary-V/ergotamine/NSP13-Ergotamine.pdb
- Supplementary-V/ergotamine/plip_report.txt
- Supplementary-V/dinoprostone/
- Supplementary-V/dinoprostone/NSP13-Dinoprostone.pdb
- Supplementary-V/dinoprostone/plip_report.txt
- Supplementary-V/risperdal/
- Supplementary-V/risperdal/NSP13-Risperdal.pdb
- Supplementary-V/risperdal/plip_report.txt
