# Supplementary material for: Molecular-evaluated and explainable drug repurposing for COVID-19 using ensemble knowledge graph embedding
Source: Sci Rep. 2023 Mar 4;13:3643. doi: 10.1038/s41598-023-30095-z (PMC9985643; doi:10.1038/s41598-023-30095-z)
Supplement: Supplementary file 5 — Supplementary Information 5. [file 41598_2023_30095_MOESM5_ESM.zip › Supplementary-V/eprosartan/plip_report.txt]

Prediction of noncovalent interactions for PDB structure NSP13_EPROSARTAN_PROTEIN
=================================================================================
Created on 2022/09/05 using PLIP v2.2.2

If you are using PLIP in your work, please cite:
Adasme,M. et al. PLIP 2021: expanding the scope of the protein-ligand interaction profiler to DNA and RNA. Nucl. Acids Res. (05 May 2021), gkab294. doi: 10.1093/nar/gkab294
Analysis was done on model 1.

UNK:D:1 (UNK) - SMALLMOLECULE
-----------------------------
Interacting chain(s): A


**Hydrophobic Interactions**
+-------+---------+----------+-----------+-------------+--------------+------+--------------+---------------+--------------------------+--------------------------+
| RESNR | RESTYPE | RESCHAIN | RESNR_LIG | RESTYPE_LIG | RESCHAIN_LIG | DIST | LIGCARBONIDX | PROTCARBONIDX | LIGCOO                   | PROTCOO                  | 
+=======+=========+==========+===========+=============+==============+======+==============+===============+==========================+==========================+
| 313   | ALA     | A        | 1         | UNK         | D            | 3.82 | 9254         | 4790          | -21.041, 31.227, -25.550 | -18.823, 30.569, -28.584 | 
+-------+---------+----------+-----------+-------------+--------------+------+--------------+---------------+--------------------------+--------------------------+
| 401   | ASP     | A        | 1         | UNK         | D            | 3.47 | 9253         | 6195          | -16.898, 28.926, -19.792 | -15.021, 28.672, -16.886 | 
+-------+---------+----------+-----------+-------------+--------------+------+--------------+---------------+--------------------------+--------------------------+
| 404   | GLN     | A        | 1         | UNK         | D            | 3.56 | 9253         | 6231          | -16.898, 28.926, -19.792 | -18.421, 26.732, -17.434 | 
+-------+---------+----------+-----------+-------------+--------------+------+--------------+---------------+--------------------------+--------------------------+


**Hydrogen Bonds**
+-------+---------+----------+-----------+-------------+--------------+-----------+----------+----------+-----------+-----------+----------+-----------+-------------+--------------+--------------------------+--------------------------+
| RESNR | RESTYPE | RESCHAIN | RESNR_LIG | RESTYPE_LIG | RESCHAIN_LIG | SIDECHAIN | DIST_H-A | DIST_D-A | DON_ANGLE | PROTISDON | DONORIDX | DONORTYPE | ACCEPTORIDX | ACCEPTORTYPE | LIGCOO                   | PROTCOO                  | 
+=======+=========+==========+===========+=============+==============+===========+==========+==========+===========+===========+==========+===========+=============+==============+==========================+==========================+
| 288   | LYS     | A        | 1         | UNK         | D            | True      | 3.46     | 3.95     | 105.43    | True      | 4410     | N3+       | 9242        | N2           | -18.999, 33.236, -21.357 | -16.573, 33.381, -18.241 | 
+-------+---------+----------+-----------+-------------+--------------+-----------+----------+----------+-----------+-----------+----------+-----------+-------------+--------------+--------------------------+--------------------------+
| 288   | LYS     | A        | 1         | UNK         | D            | False     | 2.79     | 3.74     | 135.64    | True      | 4402     | Nam       | 9237        | O.co2        | -18.336, 37.130, -22.064 | -15.268, 37.599, -19.984 | 
+-------+---------+----------+-----------+-------------+--------------+-----------+----------+----------+-----------+-----------+----------+-----------+-------------+--------------+--------------------------+--------------------------+
| 289   | SER     | A        | 1         | UNK         | D            | False     | 2.11     | 3.20     | 150.53    | True      | 4424     | Nam       | 9237        | O.co2        | -18.336, 37.130, -22.064 | -15.334, 37.977, -22.780 | 
+-------+---------+----------+-----------+-------------+--------------+-----------+----------+----------+-----------+-----------+----------+-----------+-------------+--------------+--------------------------+--------------------------+
| 289   | SER     | A        | 1         | UNK         | D            | True      | 1.95     | 3.04     | 150.31    | True      | 4429     | O3        | 9237        | O.co2        | -18.336, 37.130, -22.064 | -17.218, 37.324, -24.881 | 
+-------+---------+----------+-----------+-------------+--------------+-----------+----------+----------+-----------+-----------+----------+-----------+-------------+--------------+--------------------------+--------------------------+


**Salt Bridges**
+-------+---------+----------+---------------+-----------+-------------+--------------+------+-----------+-------------+--------------+--------------------------+--------------------------+
| RESNR | RESTYPE | RESCHAIN | PROT_IDX_LIST | RESNR_LIG | RESTYPE_LIG | RESCHAIN_LIG | DIST | PROTISPOS | LIG_GROUP   | LIG_IDX_LIST | LIGCOO                   | PROTCOO                  | 
+=======+=========+==========+===============+===========+=============+==============+======+===========+=============+==============+==========================+==========================+
| 320   | LYS     | A        | 4887          | 1         | UNK         | D            | 4.83 | True      | Carboxylate | 9237,9238    | -19.197, 37.792, -21.826 | -19.559, 42.241, -23.682 | 
+-------+---------+----------+---------------+-----------+-------------+--------------+------+-----------+-------------+--------------+--------------------------+--------------------------+
