# Supplementary material for: Molecular-evaluated and explainable drug repurposing for COVID-19 using ensemble knowledge graph embedding
Source: Sci Rep. 2023 Mar 4;13:3643. doi: 10.1038/s41598-023-30095-z (PMC9985643; doi:10.1038/s41598-023-30095-z)
Supplement: Supplementary file 5 — Supplementary Information 5. [file 41598_2023_30095_MOESM5_ESM.zip › Supplementary-V/macitentan/plip_report.txt]

Prediction of noncovalent interactions for PDB structure NSP13_MACITENTAN_PROTEIN
=================================================================================
Created on 2022/09/05 using PLIP v2.2.2

If you are using PLIP in your work, please cite:
Adasme,M. et al. PLIP 2021: expanding the scope of the protein-ligand interaction profiler to DNA and RNA. Nucl. Acids Res. (05 May 2021), gkab294. doi: 10.1093/nar/gkab294
Analysis was done on model 1.

UNK:X:1 (UNK) - SMALLMOLECULE
-----------------------------
Interacting chain(s): A


**Hydrophobic Interactions**
+-------+---------+----------+-----------+-------------+--------------+------+--------------+---------------+--------------------------+--------------------------+
| RESNR | RESTYPE | RESCHAIN | RESNR_LIG | RESTYPE_LIG | RESCHAIN_LIG | DIST | LIGCARBONIDX | PROTCARBONIDX | LIGCOO                   | PROTCOO                  | 
+=======+=========+==========+===========+=============+==============+======+==============+===============+==========================+==========================+
| 320   | LYS     | A        | 1         | UNK         | X            | 3.87 | 9253         | 4885          | -20.734, 44.802, -26.598 | -17.691, 42.875, -25.185 | 
+-------+---------+----------+-----------+-------------+--------------+------+--------------+---------------+--------------------------+--------------------------+
| 323   | LYS     | A        | 1         | UNK         | X            | 3.46 | 9253         | 4936          | -20.734, 44.802, -26.598 | -19.845, 48.110, -26.109 | 
+-------+---------+----------+-----------+-------------+--------------+------+--------------+---------------+--------------------------+--------------------------+


**Hydrogen Bonds**
+-------+---------+----------+-----------+-------------+--------------+-----------+----------+----------+-----------+-----------+----------+-----------+-------------+--------------+--------------------------+--------------------------+
| RESNR | RESTYPE | RESCHAIN | RESNR_LIG | RESTYPE_LIG | RESCHAIN_LIG | SIDECHAIN | DIST_H-A | DIST_D-A | DON_ANGLE | PROTISDON | DONORIDX | DONORTYPE | ACCEPTORIDX | ACCEPTORTYPE | LIGCOO                   | PROTCOO                  | 
+=======+=========+==========+===========+=============+==============+===========+==========+==========+===========+===========+==========+===========+=============+==============+==========================+==========================+
| 320   | LYS     | A        | 1         | UNK         | X            | True      | 1.76     | 2.79     | 140.60    | True      | 4887     | N3+       | 9241        | N3           | -20.713, 44.782, -23.667 | -19.559, 42.241, -23.682 | 
+-------+---------+----------+-----------+-------------+--------------+-----------+----------+----------+-----------+-----------+----------+-----------+-------------+--------------+--------------------------+--------------------------+
| 323   | LYS     | A        | 1         | UNK         | X            | True      | 2.85     | 4.00     | 160.32    | True      | 4938     | N3+       | 9241        | N3           | -20.713, 44.782, -23.667 | -20.839, 48.770, -23.923 | 
+-------+---------+----------+-----------+-------------+--------------+-----------+----------+----------+-----------+-----------+----------+-----------+-------------+--------------+--------------------------+--------------------------+
| 442   | ARG     | A        | 1         | UNK         | X            | True      | 3.03     | 3.55     | 106.19    | True      | 6836     | Ng+       | 9244        | N2           | -17.271, 45.049, -18.029 | -18.571, 46.833, -15.252 | 
+-------+---------+----------+-----------+-------------+--------------+-----------+----------+----------+-----------+-----------+----------+-----------+-------------+--------------+--------------------------+--------------------------+


**pi-Stacking**
+-------+---------+----------+-----------+-------------+--------------+--------------------------+----------+-------+--------+------+-------------------------------+--------------------------+--------------------------+
| RESNR | RESTYPE | RESCHAIN | RESNR_LIG | RESTYPE_LIG | RESCHAIN_LIG | PROT_IDX_LIST            | CENTDIST | ANGLE | OFFSET | TYPE | LIG_IDX_LIST                  | LIGCOO                   | PROTCOO                  | 
+=======+=========+==========+===========+=============+==============+==========================+==========+=======+========+======+===============================+==========================+==========================+
| 290   | HIS     | A        | 1         | UNK         | X            | 4440,4441,4442,4443,4444 | 4.16     | 27.58 | 1.01   | P    | 9243,9244,9248,9249,9252,9259 | -17.874, 44.766, -19.189 | -14.230, 45.241, -21.133 | 
+-------+---------+----------+-----------+-------------+--------------+--------------------------+----------+-------+--------+------+-------------------------------+--------------------------+--------------------------+
