# Supplementary material for: Molecular-evaluated and explainable drug repurposing for COVID-19 using ensemble knowledge graph embedding
Source: Sci Rep. 2023 Mar 4;13:3643. doi: 10.1038/s41598-023-30095-z (PMC9985643; doi:10.1038/s41598-023-30095-z)
Supplement: Supplementary file 5 — Supplementary Information 5. [file 41598_2023_30095_MOESM5_ESM.zip › Supplementary-V/diosmin/plip_report.txt]

Prediction of noncovalent interactions for PDB structure NSP13_DIOSMIN_PROTEIN
==============================================================================
Created on 2022/09/06 using PLIP v2.2.2

If you are using PLIP in your work, please cite:
Adasme,M. et al. PLIP 2021: expanding the scope of the protein-ligand interaction profiler to DNA and RNA. Nucl. Acids Res. (05 May 2021), gkab294. doi: 10.1093/nar/gkab294
Analysis was done on model 1.

UNK:E:1 (UNK) - SMALLMOLECULE
-----------------------------
Interacting chain(s): A


**Hydrophobic Interactions**
+-------+---------+----------+-----------+-------------+--------------+------+--------------+---------------+--------------------------+--------------------------+
| RESNR | RESTYPE | RESCHAIN | RESNR_LIG | RESTYPE_LIG | RESCHAIN_LIG | DIST | LIGCARBONIDX | PROTCARBONIDX | LIGCOO                   | PROTCOO                  | 
+=======+=========+==========+===========+=============+==============+======+==============+===============+==========================+==========================+
| 288   | LYS     | A        | 1         | UNK         | E            | 3.98 | 9262         | 4406          | -17.935, 34.636, -22.988 | -14.578, 35.481, -21.022 | 
+-------+---------+----------+-----------+-------------+--------------+------+--------------+---------------+--------------------------+--------------------------+


**Hydrogen Bonds**
+-------+---------+----------+-----------+-------------+--------------+-----------+----------+----------+-----------+-----------+----------+-----------+-------------+--------------+--------------------------+--------------------------+
| RESNR | RESTYPE | RESCHAIN | RESNR_LIG | RESTYPE_LIG | RESCHAIN_LIG | SIDECHAIN | DIST_H-A | DIST_D-A | DON_ANGLE | PROTISDON | DONORIDX | DONORTYPE | ACCEPTORIDX | ACCEPTORTYPE | LIGCOO                   | PROTCOO                  | 
+=======+=========+==========+===========+=============+==============+===========+==========+==========+===========+===========+==========+===========+=============+==============+==========================+==========================+
| 261   | GLU     | A        | 1         | UNK         | E            | True      | 2.06     | 2.97     | 154.73    | False     | 9247     | O2        | 4014        | O3           | -16.685, 47.931, -18.507 | -15.257, 48.978, -20.890 | 
+-------+---------+----------+-----------+-------------+--------------+-----------+----------+----------+-----------+-----------+----------+-----------+-------------+--------------+--------------------------+--------------------------+
| 283   | PRO     | A        | 1         | UNK         | E            | False     | 3.08     | 3.93     | 147.83    | False     | 9243     | O3        | 4349        | O2           | -17.525, 36.268, -18.784 | -16.781, 34.062, -15.620 | 
+-------+---------+----------+-----------+-------------+--------------+-----------+----------+----------+-----------+-----------+----------+-----------+-------------+--------------+--------------------------+--------------------------+
| 285   | GLY     | A        | 1         | UNK         | E            | False     | 2.24     | 3.42     | 168.75    | True      | 4374     | Nam       | 9244        | O3           | -19.937, 34.875, -18.504 | -20.061, 35.855, -15.234 | 
+-------+---------+----------+-----------+-------------+--------------+-----------+----------+----------+-----------+-----------+----------+-----------+-------------+--------------+--------------------------+--------------------------+
| 287   | GLY     | A        | 1         | UNK         | E            | False     | 1.88     | 3.03     | 161.84    | True      | 4395     | Nam       | 9243        | O3           | -17.525, 36.268, -18.784 | -16.405, 38.706, -17.376 | 
+-------+---------+----------+-----------+-------------+--------------+-----------+----------+----------+-----------+-----------+----------+-----------+-------------+--------------+--------------------------+--------------------------+
| 288   | LYS     | A        | 1         | UNK         | E            | True      | 2.54     | 3.69     | 158.45    | True      | 4410     | N3+       | 9244        | O3           | -19.937, 34.875, -18.504 | -16.573, 33.381, -18.241 | 
+-------+---------+----------+-----------+-------------+--------------+-----------+----------+----------+-----------+-----------+----------+-----------+-------------+--------------+--------------------------+--------------------------+
| 288   | LYS     | A        | 1         | UNK         | E            | False     | 2.18     | 3.16     | 137.12    | True      | 4402     | Nam       | 9237        | O3           | -17.795, 36.608, -21.598 | -15.268, 37.599, -19.984 | 
+-------+---------+----------+-----------+-------------+--------------+-----------+----------+----------+-----------+-----------+----------+-----------+-------------+--------------+--------------------------+--------------------------+
| 289   | SER     | A        | 1         | UNK         | E            | False     | 2.01     | 3.05     | 144.56    | True      | 4424     | Nam       | 9237        | O3           | -17.795, 36.608, -21.598 | -15.334, 37.977, -22.780 | 
+-------+---------+----------+-----------+-------------+--------------+-----------+----------+----------+-----------+-----------+----------+-----------+-------------+--------------+--------------------------+--------------------------+
| 289   | SER     | A        | 1         | UNK         | E            | True      | 2.34     | 3.41     | 148.94    | True      | 4429     | O3        | 9237        | O3           | -17.795, 36.608, -21.598 | -17.218, 37.324, -24.881 | 
+-------+---------+----------+-----------+-------------+--------------+-----------+----------+----------+-----------+-----------+----------+-----------+-------------+--------------+--------------------------+--------------------------+
| 439   | GLY     | A        | 1         | UNK         | E            | False     | 3.16     | 4.03     | 129.29    | True      | 6794     | Nam       | 9249        | O2           | -11.084, 41.408, -12.372 | -10.821, 37.509, -11.406 | 
+-------+---------+----------+-----------+-------------+--------------+-----------+----------+----------+-----------+-----------+----------+-----------+-------------+--------------+--------------------------+--------------------------+
| 440   | THR     | A        | 1         | UNK         | E            | False     | 2.81     | 3.79     | 139.14    | True      | 6801     | Nam       | 9249        | O2           | -11.084, 41.408, -12.372 | -13.069, 38.847, -10.415 | 
+-------+---------+----------+-----------+-------------+--------------+-----------+----------+----------+-----------+-----------+----------+-----------+-------------+--------------+--------------------------+--------------------------+
| 442   | ARG     | A        | 1         | UNK         | E            | True      | 2.94     | 3.92     | 139.51    | True      | 6836     | Ng+       | 9247        | O2           | -16.685, 47.931, -18.507 | -18.571, 46.833, -15.252 | 
+-------+---------+----------+-----------+-------------+--------------+-----------+----------+----------+-----------+-----------+----------+-----------+-------------+--------------+--------------------------+--------------------------+
| 443   | ARG     | A        | 1         | UNK         | E            | True      | 1.96     | 2.94     | 136.52    | True      | 6860     | Ng+       | 9244        | O3           | -19.937, 34.875, -18.504 | -22.444, 36.338, -18.017 | 
+-------+---------+----------+-----------+-------------+--------------+-----------+----------+----------+-----------+-----------+----------+-----------+-------------+--------------+--------------------------+--------------------------+
| 443   | ARG     | A        | 1         | UNK         | E            | True      | 3.30     | 3.82     | 115.19    | False     | 9244     | O3        | 6859        | Ng+          | -19.937, 34.875, -18.504 | -23.198, 34.766, -16.525 | 
+-------+---------+----------+-----------+-------------+--------------+-----------+----------+----------+-----------+-----------+----------+-----------+-------------+--------------+--------------------------+--------------------------+
| 538   | GLY     | A        | 1         | UNK         | E            | False     | 3.46     | 3.97     | 106.95    | True      | 8350     | Nam       | 9245        | O3           | -19.910, 33.658, -21.093 | -23.195, 31.420, -21.084 | 
+-------+---------+----------+-----------+-------------+--------------+-----------+----------+----------+-----------+-----------+----------+-----------+-------------+--------------+--------------------------+--------------------------+
| 540   | GLU     | A        | 1         | UNK         | E            | True      | 2.12     | 2.96     | 144.15    | False     | 9240     | O3        | 8375        | O3           | -22.000, 41.105, -17.668 | -24.171, 39.095, -17.551 | 
+-------+---------+----------+-----------+-------------+--------------+-----------+----------+----------+-----------+-----------+----------+-----------+-------------+--------------+--------------------------+--------------------------+
| 540   | GLU     | A        | 1         | UNK         | E            | True      | 2.85     | 3.53     | 127.68    | False     | 9239     | O3        | 8375        | O3           | -21.057, 38.875, -19.189 | -24.171, 39.095, -17.551 | 
+-------+---------+----------+-----------+-------------+--------------+-----------+----------+----------+-----------+-----------+----------+-----------+-------------+--------------+--------------------------+--------------------------+


**Salt Bridges**
+-------+---------+----------+---------------+-----------+-------------+--------------+------+-----------+-------------+--------------+--------------------------+--------------------------+
| RESNR | RESTYPE | RESCHAIN | PROT_IDX_LIST | RESNR_LIG | RESTYPE_LIG | RESCHAIN_LIG | DIST | PROTISPOS | LIG_GROUP   | LIG_IDX_LIST | LIGCOO                   | PROTCOO                  | 
+=======+=========+==========+===============+===========+=============+==============+======+===========+=============+==============+==========================+==========================+
| 288   | LYS     | A        | 4410          | 1         | UNK         | E            | 5.50 | True      | Carboxylate | 9237,9238    | -18.683, 37.342, -21.413 | -16.573, 33.381, -18.241 | 
+-------+---------+----------+---------------+-----------+-------------+--------------+------+-----------+-------------+--------------+--------------------------+--------------------------+
| 320   | LYS     | A        | 4887          | 1         | UNK         | E            | 3.57 | True      | Carboxylate | 9236,9241    | -18.870, 42.730, -20.212 | -19.559, 42.241, -23.682 | 
+-------+---------+----------+---------------+-----------+-------------+--------------+------+-----------+-------------+--------------+--------------------------+--------------------------+
| 320   | LYS     | A        | 4887          | 1         | UNK         | E            | 5.47 | True      | Carboxylate | 9237,9238    | -18.683, 37.342, -21.413 | -19.559, 42.241, -23.682 | 
+-------+---------+----------+---------------+-----------+-------------+--------------+------+-----------+-------------+--------------+--------------------------+--------------------------+


**pi-Stacking**
+-------+---------+----------+-----------+-------------+--------------+--------------------------+----------+-------+--------+------+-------------------------------+--------------------------+--------------------------+
| RESNR | RESTYPE | RESCHAIN | RESNR_LIG | RESTYPE_LIG | RESCHAIN_LIG | PROT_IDX_LIST            | CENTDIST | ANGLE | OFFSET | TYPE | LIG_IDX_LIST                  | LIGCOO                   | PROTCOO                  | 
+=======+=========+==========+===========+=============+==============+==========================+==========+=======+========+======+===============================+==========================+==========================+
| 290   | HIS     | A        | 1         | UNK         | E            | 4440,4441,4442,4443,4444 | 3.85     | 7.16  | 0.41   | P    | 9263,9264,9265,9266,9267,9268 | -16.842, 45.187, -18.310 | -14.230, 45.241, -21.133 | 
+-------+---------+----------+-----------+-------------+--------------+--------------------------+----------+-------+--------+------+-------------------------------+--------------------------+--------------------------+


**pi-Cation Interactions**
+-------+---------+----------+----------------+-----------+-------------+--------------+------+--------+-------------+-----------+-------------------------------+--------------------------+--------------------------+
| RESNR | RESTYPE | RESCHAIN | PROT_IDX_LIST  | RESNR_LIG | RESTYPE_LIG | RESCHAIN_LIG | DIST | OFFSET | PROTCHARGED | LIG_GROUP | LIG_IDX_LIST                  | LIGCOO                   | PROTCOO                  | 
+=======+=========+==========+================+===========+=============+==============+======+========+=============+===========+===============================+==========================+==========================+
| 442   | ARG     | A        | 6833,6835,6836 | 1         | UNK         | E            | 4.77 | 1.32   | True        | Aromatic  | 9246,9266,9268,9269,9270,9271 | -15.089, 45.174, -16.645 | -18.748, 46.641, -13.952 | 
+-------+---------+----------+----------------+-----------+-------------+--------------+------+--------+-------------+-----------+-------------------------------+--------------------------+--------------------------+
