# Supplementary material for: Molecular-evaluated and explainable drug repurposing for COVID-19 using ensemble knowledge graph embedding
Source: Sci Rep. 2023 Mar 4;13:3643. doi: 10.1038/s41598-023-30095-z (PMC9985643; doi:10.1038/s41598-023-30095-z)
Supplement: Supplementary file 5 — Supplementary Information 5. [file 41598_2023_30095_MOESM5_ESM.zip › Supplementary-V/fosinopril/plip_report.txt]

Prediction of noncovalent interactions for PDB structure NSP13_FOSINOPRIL_PROTEIN
=================================================================================
Created on 2022/09/06 using PLIP v2.2.2

If you are using PLIP in your work, please cite:
Adasme,M. et al. PLIP 2021: expanding the scope of the protein-ligand interaction profiler to DNA and RNA. Nucl. Acids Res. (05 May 2021), gkab294. doi: 10.1093/nar/gkab294
Analysis was done on model 1.

UNK:C:1 (UNK) - SMALLMOLECULE
-----------------------------
Interacting chain(s): A


**Hydrophobic Interactions**
+-------+---------+----------+-----------+-------------+--------------+------+--------------+---------------+--------------------------+--------------------------+
| RESNR | RESTYPE | RESCHAIN | RESNR_LIG | RESTYPE_LIG | RESCHAIN_LIG | DIST | LIGCARBONIDX | PROTCARBONIDX | LIGCOO                   | PROTCOO                  | 
+=======+=========+==========+===========+=============+==============+======+==============+===============+==========================+==========================+
| 313   | ALA     | A        | 1         | UNK         | C            | 3.64 | 9252         | 4790          | -19.553, 31.439, -25.124 | -18.823, 30.569, -28.584 | 
+-------+---------+----------+-----------+-------------+--------------+------+--------------+---------------+--------------------------+--------------------------+
| 316   | ALA     | A        | 1         | UNK         | C            | 3.79 | 9246         | 4828          | -19.879, 33.883, -24.720 | -20.806, 36.116, -27.634 | 
+-------+---------+----------+-----------+-------------+--------------+------+--------------+---------------+--------------------------+--------------------------+
| 375   | GLU     | A        | 1         | UNK         | C            | 3.88 | 9252         | 5777          | -19.553, 31.439, -25.124 | -17.683, 28.118, -24.397 | 
+-------+---------+----------+-----------+-------------+--------------+------+--------------+---------------+--------------------------+--------------------------+
| 442   | ARG     | A        | 1         | UNK         | C            | 3.94 | 9263         | 6831          | -18.650, 41.479, -16.923 | -18.018, 43.027, -13.356 | 
+-------+---------+----------+-----------+-------------+--------------+------+--------------+---------------+--------------------------+--------------------------+
| 540   | GLU     | A        | 1         | UNK         | C            | 3.63 | 9262         | 8373          | -25.550, 39.962, -22.090 | -26.199, 38.678, -18.759 | 
+-------+---------+----------+-----------+-------------+--------------+------+--------------+---------------+--------------------------+--------------------------+


**Hydrogen Bonds**
+-------+---------+----------+-----------+-------------+--------------+-----------+----------+----------+-----------+-----------+----------+-----------+-------------+--------------+--------------------------+--------------------------+
| RESNR | RESTYPE | RESCHAIN | RESNR_LIG | RESTYPE_LIG | RESCHAIN_LIG | SIDECHAIN | DIST_H-A | DIST_D-A | DON_ANGLE | PROTISDON | DONORIDX | DONORTYPE | ACCEPTORIDX | ACCEPTORTYPE | LIGCOO                   | PROTCOO                  | 
+=======+=========+==========+===========+=============+==============+===========+==========+==========+===========+===========+==========+===========+=============+==============+==========================+==========================+
| 285   | GLY     | A        | 1         | UNK         | C            | False     | 2.80     | 3.11     | 100.86    | False     | 9237     | O.co2     | 4377        | O2           | -18.427, 36.612, -19.737 | -18.206, 37.350, -16.719 | 
+-------+---------+----------+-----------+-------------+--------------+-----------+----------+----------+-----------+-----------+----------+-----------+-------------+--------------+--------------------------+--------------------------+
| 287   | GLY     | A        | 1         | UNK         | C            | False     | 2.79     | 3.75     | 136.98    | True      | 4395     | Nam       | 9237        | O.co2        | -18.427, 36.612, -19.737 | -16.405, 38.706, -17.376 | 
+-------+---------+----------+-----------+-------------+--------------+-----------+----------+----------+-----------+-----------+----------+-----------+-------------+--------------+--------------------------+--------------------------+
| 288   | LYS     | A        | 1         | UNK         | C            | False     | 2.14     | 3.32     | 168.31    | True      | 4402     | Nam       | 9237        | O.co2        | -18.427, 36.612, -19.737 | -15.268, 37.599, -19.984 | 
+-------+---------+----------+-----------+-------------+--------------+-----------+----------+----------+-----------+-----------+----------+-----------+-------------+--------------+--------------------------+--------------------------+
| 289   | SER     | A        | 1         | UNK         | C            | False     | 1.72     | 2.81     | 150.76    | True      | 4424     | Nam       | 9239        | O.co2        | -17.796, 37.012, -21.817 | -15.334, 37.977, -22.780 | 
+-------+---------+----------+-----------+-------------+--------------+-----------+----------+----------+-----------+-----------+----------+-----------+-------------+--------------+--------------------------+--------------------------+
| 289   | SER     | A        | 1         | UNK         | C            | True      | 2.10     | 3.13     | 143.25    | True      | 4429     | O3        | 9239        | O.co2        | -17.796, 37.012, -21.817 | -17.218, 37.324, -24.881 | 
+-------+---------+----------+-----------+-------------+--------------+-----------+----------+----------+-----------+-----------+----------+-----------+-------------+--------------+--------------------------+--------------------------+
| 320   | LYS     | A        | 1         | UNK         | C            | True      | 2.10     | 2.74     | 108.58    | True      | 4887     | N3+       | 9241        | O2           | -21.353, 41.287, -21.851 | -19.559, 42.241, -23.682 | 
+-------+---------+----------+-----------+-------------+--------------+-----------+----------+----------+-----------+-----------+----------+-----------+-------------+--------------+--------------------------+--------------------------+


**Salt Bridges**
+-------+---------+----------+---------------+-----------+-------------+--------------+------+-----------+-------------+--------------+--------------------------+--------------------------+
| RESNR | RESTYPE | RESCHAIN | PROT_IDX_LIST | RESNR_LIG | RESTYPE_LIG | RESCHAIN_LIG | DIST | PROTISPOS | LIG_GROUP   | LIG_IDX_LIST | LIGCOO                   | PROTCOO                  | 
+=======+=========+==========+===============+===========+=============+==============+======+===========+=============+==============+==========================+==========================+
| 288   | LYS     | A        | 4410          | 1         | UNK         | C            | 4.54 | True      | Carboxylate | 9237,9239    | -18.111, 36.812, -20.777 | -16.573, 33.381, -18.241 | 
+-------+---------+----------+---------------+-----------+-------------+--------------+------+-----------+-------------+--------------+--------------------------+--------------------------+
| 320   | LYS     | A        | 4887          | 1         | UNK         | C            | 4.66 | True      | Carboxylate | 9240,9242    | -23.448, 40.046, -22.364 | -19.559, 42.241, -23.682 | 
+-------+---------+----------+---------------+-----------+-------------+--------------+------+-----------+-------------+--------------+--------------------------+--------------------------+
| 320   | LYS     | A        | 4887          | 1         | UNK         | C            | 3.79 | True      | Carboxylate | 9242,9243    | -23.236, 41.325, -23.514 | -19.559, 42.241, -23.682 | 
+-------+---------+----------+---------------+-----------+-------------+--------------+------+-----------+-------------+--------------+--------------------------+--------------------------+


**pi-Cation Interactions**
+-------+---------+----------+----------------+-----------+-------------+--------------+------+--------+-------------+-----------+-------------------------------+--------------------------+--------------------------+
| RESNR | RESTYPE | RESCHAIN | PROT_IDX_LIST  | RESNR_LIG | RESTYPE_LIG | RESCHAIN_LIG | DIST | OFFSET | PROTCHARGED | LIG_GROUP | LIG_IDX_LIST                  | LIGCOO                   | PROTCOO                  | 
+=======+=========+==========+================+===========+=============+==============+======+========+=============+===========+===============================+==========================+==========================+
| 442   | ARG     | A        | 6833,6835,6836 | 1         | UNK         | C            | 4.80 | 1.92   | True        | Aromatic  | 9266,9268,9269,9271,9272,9273 | -17.489, 43.991, -17.752 | -18.748, 46.641, -13.952 | 
+-------+---------+----------+----------------+-----------+-------------+--------------+------+--------+-------------+-----------+-------------------------------+--------------------------+--------------------------+
