# Supplementary material for: Molecular-evaluated and explainable drug repurposing for COVID-19 using ensemble knowledge graph embedding
Source: Sci Rep. 2023 Mar 4;13:3643. doi: 10.1038/s41598-023-30095-z (PMC9985643; doi:10.1038/s41598-023-30095-z)
Supplement: Supplementary file 5 — Supplementary Information 5. [file 41598_2023_30095_MOESM5_ESM.zip › Supplementary-V/ergotamine/plip_report.txt]

Prediction of noncovalent interactions for PDB structure NSP13_ERGOTAMINE_PROTEIN
=================================================================================
Created on 2022/09/06 using PLIP v2.2.2

If you are using PLIP in your work, please cite:
Adasme,M. et al. PLIP 2021: expanding the scope of the protein-ligand interaction profiler to DNA and RNA. Nucl. Acids Res. (05 May 2021), gkab294. doi: 10.1093/nar/gkab294
Analysis was done on model 1.

UNK:X:1 (UNK) - SMALLMOLECULE
-----------------------------
Interacting chain(s): A


**Hydrophobic Interactions**
+-------+---------+----------+-----------+-------------+--------------+------+--------------+---------------+--------------------------+--------------------------+
| RESNR | RESTYPE | RESCHAIN | RESNR_LIG | RESTYPE_LIG | RESCHAIN_LIG | DIST | LIGCARBONIDX | PROTCARBONIDX | LIGCOO                   | PROTCOO                  | 
+=======+=========+==========+===========+=============+==============+======+==============+===============+==========================+==========================+
| 290   | HIS     | A        | 1         | UNK         | X            | 3.99 | 9256         | 4439          | -18.079, 40.249, -21.675 | -14.937, 42.699, -21.503 | 
+-------+---------+----------+-----------+-------------+--------------+------+--------------+---------------+--------------------------+--------------------------+
| 375   | GLU     | A        | 1         | UNK         | X            | 3.72 | 9278         | 5777          | -18.705, 31.674, -24.035 | -17.683, 28.118, -24.397 | 
+-------+---------+----------+-----------+-------------+--------------+------+--------------+---------------+--------------------------+--------------------------+
| 442   | ARG     | A        | 1         | UNK         | X            | 3.39 | 9263         | 6830          | -20.372, 44.539, -15.915 | -19.480, 42.645, -13.252 | 
+-------+---------+----------+-----------+-------------+--------------+------+--------------+---------------+--------------------------+--------------------------+
| 443   | ARG     | A        | 1         | UNK         | X            | 3.42 | 9273         | 6854          | -23.552, 41.493, -15.890 | -23.074, 38.766, -13.890 | 
+-------+---------+----------+-----------+-------------+--------------+------+--------------+---------------+--------------------------+--------------------------+
| 569   | LYS     | A        | 1         | UNK         | X            | 3.23 | 9277         | 8830          | -24.713, 41.861, -15.213 | -27.797, 40.988, -15.646 | 
+-------+---------+----------+-----------+-------------+--------------+------+--------------+---------------+--------------------------+--------------------------+


**Hydrogen Bonds**
+-------+---------+----------+-----------+-------------+--------------+-----------+----------+----------+-----------+-----------+----------+-----------+-------------+--------------+--------------------------+--------------------------+
| RESNR | RESTYPE | RESCHAIN | RESNR_LIG | RESTYPE_LIG | RESCHAIN_LIG | SIDECHAIN | DIST_H-A | DIST_D-A | DON_ANGLE | PROTISDON | DONORIDX | DONORTYPE | ACCEPTORIDX | ACCEPTORTYPE | LIGCOO                   | PROTCOO                  | 
+=======+=========+==========+===========+=============+==============+===========+==========+==========+===========+===========+==========+===========+=============+==============+==========================+==========================+
| 285   | GLY     | A        | 1         | UNK         | X            | False     | 2.73     | 3.63     | 154.09    | False     | 9243     | Nam       | 4377        | O2           | -18.967, 39.561, -19.493 | -18.206, 37.350, -16.719 | 
+-------+---------+----------+-----------+-------------+--------------+-----------+----------+----------+-----------+-----------+----------+-----------+-------------+--------------+--------------------------+--------------------------+
| 288   | LYS     | A        | 1         | UNK         | X            | False     | 1.81     | 2.89     | 146.88    | True      | 4402     | Nam       | 9239        | O2           | -17.937, 37.254, -21.032 | -15.268, 37.599, -19.984 | 
+-------+---------+----------+-----------+-------------+--------------+-----------+----------+----------+-----------+-----------+----------+-----------+-------------+--------------+--------------------------+--------------------------+
| 289   | SER     | A        | 1         | UNK         | X            | False     | 2.06     | 3.22     | 164.76    | True      | 4424     | Nam       | 9239        | O2           | -17.937, 37.254, -21.032 | -15.334, 37.977, -22.780 | 
+-------+---------+----------+-----------+-------------+--------------+-----------+----------+----------+-----------+-----------+----------+-----------+-------------+--------------+--------------------------+--------------------------+
| 289   | SER     | A        | 1         | UNK         | X            | True      | 2.91     | 3.92     | 142.36    | True      | 4429     | O3        | 9239        | O2           | -17.937, 37.254, -21.032 | -17.218, 37.324, -24.881 | 
+-------+---------+----------+-----------+-------------+--------------+-----------+----------+----------+-----------+-----------+----------+-----------+-------------+--------------+--------------------------+--------------------------+
| 538   | GLY     | A        | 1         | UNK         | X            | False     | 2.82     | 3.37     | 117.19    | False     | 9237     | O3        | 8353        | O2           | -22.023, 38.098, -20.885 | -23.226, 34.956, -21.147 | 
+-------+---------+----------+-----------+-------------+--------------+-----------+----------+----------+-----------+-----------+----------+-----------+-------------+--------------+--------------------------+--------------------------+


**Salt Bridges**
+-------+---------+----------+----------------+-----------+-------------+--------------+------+-----------+-------------+--------------+--------------------------+--------------------------+
| RESNR | RESTYPE | RESCHAIN | PROT_IDX_LIST  | RESNR_LIG | RESTYPE_LIG | RESCHAIN_LIG | DIST | PROTISPOS | LIG_GROUP   | LIG_IDX_LIST | LIGCOO                   | PROTCOO                  | 
+=======+=========+==========+================+===========+=============+==============+======+===========+=============+==============+==========================+==========================+
| 320   | LYS     | A        | 4887           | 1         | UNK         | X            | 4.52 | True      | Carboxylate | 9236,9237    | -21.227, 38.918, -21.120 | -19.559, 42.241, -23.682 | 
+-------+---------+----------+----------------+-----------+-------------+--------------+------+-----------+-------------+--------------+--------------------------+--------------------------+
| 443   | ARG     | A        | 6857,6859,6860 | 1         | UNK         | X            | 5.44 | True      | Carboxylate | 9236,9237    | -21.227, 38.918, -21.120 | -23.068, 36.035, -16.888 | 
+-------+---------+----------+----------------+-----------+-------------+--------------+------+-----------+-------------+--------------+--------------------------+--------------------------+
