# Supplementary material for: Molecular-evaluated and explainable drug repurposing for COVID-19 using ensemble knowledge graph embedding
Source: Sci Rep. 2023 Mar 4;13:3643. doi: 10.1038/s41598-023-30095-z (PMC9985643; doi:10.1038/s41598-023-30095-z)
Supplement: Supplementary file 5 — Supplementary Information 5. [file 41598_2023_30095_MOESM5_ESM.zip › Supplementary-V/dinoprostone/plip_report.txt]

Prediction of noncovalent interactions for PDB structure NSP13_DINOPROSTONE_PROTEIN
===================================================================================
Created on 2022/09/06 using PLIP v2.2.2

If you are using PLIP in your work, please cite:
Adasme,M. et al. PLIP 2021: expanding the scope of the protein-ligand interaction profiler to DNA and RNA. Nucl. Acids Res. (05 May 2021), gkab294. doi: 10.1093/nar/gkab294
Analysis was done on model 1.

UNK:B:1 (UNK) - SMALLMOLECULE
-----------------------------
Interacting chain(s): A


**Hydrophobic Interactions**
+-------+---------+----------+-----------+-------------+--------------+------+--------------+---------------+--------------------------+--------------------------+
| RESNR | RESTYPE | RESCHAIN | RESNR_LIG | RESTYPE_LIG | RESCHAIN_LIG | DIST | LIGCARBONIDX | PROTCARBONIDX | LIGCOO                   | PROTCOO                  | 
+=======+=========+==========+===========+=============+==============+======+==============+===============+==========================+==========================+
| 290   | HIS     | A        | 1         | UNK         | B            | 3.99 | 9242         | 4439          | -17.653, 43.486, -18.683 | -14.937, 42.699, -21.503 | 
+-------+---------+----------+-----------+-------------+--------------+------+--------------+---------------+--------------------------+--------------------------+
| 438   | LEU     | A        | 1         | UNK         | B            | 3.69 | 9256         | 6779          | -11.181, 40.643, -13.218 | -11.226, 37.396, -14.980 | 
+-------+---------+----------+-----------+-------------+--------------+------+--------------+---------------+--------------------------+--------------------------+
| 438   | LEU     | A        | 1         | UNK         | B            | 3.87 | 9259         | 6782          | -9.655, 40.739, -13.277  | -9.445, 38.484, -16.417  | 
+-------+---------+----------+-----------+-------------+--------------+------+--------------+---------------+--------------------------+--------------------------+


**Hydrogen Bonds**
+-------+---------+----------+-----------+-------------+--------------+-----------+----------+----------+-----------+-----------+----------+-----------+-------------+--------------+--------------------------+--------------------------+
| RESNR | RESTYPE | RESCHAIN | RESNR_LIG | RESTYPE_LIG | RESCHAIN_LIG | SIDECHAIN | DIST_H-A | DIST_D-A | DON_ANGLE | PROTISDON | DONORIDX | DONORTYPE | ACCEPTORIDX | ACCEPTORTYPE | LIGCOO                   | PROTCOO                  | 
+=======+=========+==========+===========+=============+==============+===========+==========+==========+===========+===========+==========+===========+=============+==============+==========================+==========================+
| 265   | ASN     | A        | 1         | UNK         | B            | True      | 2.07     | 3.22     | 160.00    | True      | 4070     | Nam       | 9238        | O3           | -12.381, 43.221, -18.172 | -9.434, 43.091, -19.459  | 
+-------+---------+----------+-----------+-------------+--------------+-----------+----------+----------+-----------+-----------+----------+-----------+-------------+--------------+--------------------------+--------------------------+
| 285   | GLY     | A        | 1         | UNK         | B            | False     | 2.27     | 3.14     | 153.97    | False     | 9240     | O.co2     | 4377        | O2           | -17.964, 36.542, -19.747 | -18.206, 37.350, -16.719 | 
+-------+---------+----------+-----------+-------------+--------------+-----------+----------+----------+-----------+-----------+----------+-----------+-------------+--------------+--------------------------+--------------------------+
| 287   | GLY     | A        | 1         | UNK         | B            | False     | 2.58     | 3.57     | 139.87    | True      | 4395     | Nam       | 9240        | O.co2        | -17.964, 36.542, -19.747 | -16.405, 38.706, -17.376 | 
+-------+---------+----------+-----------+-------------+--------------+-----------+----------+----------+-----------+-----------+----------+-----------+-------------+--------------+--------------------------+--------------------------+
| 288   | LYS     | A        | 1         | UNK         | B            | False     | 1.74     | 2.91     | 164.22    | True      | 4402     | Nam       | 9240        | O.co2        | -17.964, 36.542, -19.747 | -15.268, 37.599, -19.984 | 
+-------+---------+----------+-----------+-------------+--------------+-----------+----------+----------+-----------+-----------+----------+-----------+-------------+--------------+--------------------------+--------------------------+
| 289   | SER     | A        | 1         | UNK         | B            | False     | 2.10     | 3.14     | 144.44    | True      | 4424     | Nam       | 9239        | O.co2        | -18.079, 36.700, -21.948 | -15.334, 37.977, -22.780 | 
+-------+---------+----------+-----------+-------------+--------------+-----------+----------+----------+-----------+-----------+----------+-----------+-------------+--------------+--------------------------+--------------------------+
| 289   | SER     | A        | 1         | UNK         | B            | True      | 2.00     | 3.12     | 155.17    | True      | 4429     | O3        | 9239        | O.co2        | -18.079, 36.700, -21.948 | -17.218, 37.324, -24.881 | 
+-------+---------+----------+-----------+-------------+--------------+-----------+----------+----------+-----------+-----------+----------+-----------+-------------+--------------+--------------------------+--------------------------+
| 290   | HIS     | A        | 1         | UNK         | B            | True      | 2.02     | 2.97     | 167.66    | False     | 9238     | O3        | 4442        | N2           | -12.381, 43.221, -18.172 | -13.520, 44.566, -20.564 | 
+-------+---------+----------+-----------+-------------+--------------+-----------+----------+----------+-----------+-----------+----------+-----------+-------------+--------------+--------------------------+--------------------------+
| 320   | LYS     | A        | 1         | UNK         | B            | True      | 3.14     | 3.88     | 120.24    | True      | 4887     | N3+       | 9237        | O2           | -18.764, 44.473, -20.609 | -19.559, 42.241, -23.682 | 
+-------+---------+----------+-----------+-------------+--------------+-----------+----------+----------+-----------+-----------+----------+-----------+-------------+--------------+--------------------------+--------------------------+
| 442   | ARG     | A        | 1         | UNK         | B            | True      | 1.98     | 3.03     | 145.44    | True      | 6836     | Ng+       | 9236        | O3           | -16.187, 46.464, -17.093 | -18.571, 46.833, -15.252 | 
+-------+---------+----------+-----------+-------------+--------------+-----------+----------+----------+-----------+-----------+----------+-----------+-------------+--------------+--------------------------+--------------------------+


**Salt Bridges**
+-------+---------+----------+---------------+-----------+-------------+--------------+------+-----------+-------------+--------------+--------------------------+--------------------------+
| RESNR | RESTYPE | RESCHAIN | PROT_IDX_LIST | RESNR_LIG | RESTYPE_LIG | RESCHAIN_LIG | DIST | PROTISPOS | LIG_GROUP   | LIG_IDX_LIST | LIGCOO                   | PROTCOO                  | 
+=======+=========+==========+===============+===========+=============+==============+======+===========+=============+==============+==========================+==========================+
| 288   | LYS     | A        | 4410          | 1         | UNK         | B            | 4.40 | True      | Carboxylate | 9239,9240    | -18.021, 36.621, -20.848 | -16.573, 33.381, -18.241 | 
+-------+---------+----------+---------------+-----------+-------------+--------------+------+-----------+-------------+--------------+--------------------------+--------------------------+
