# Supplementary material for: Molecular-evaluated and explainable drug repurposing for COVID-19 using ensemble knowledge graph embedding
Source: Sci Rep. 2023 Mar 4;13:3643. doi: 10.1038/s41598-023-30095-z (PMC9985643; doi:10.1038/s41598-023-30095-z)
Supplement: Supplementary file 5 — Supplementary Information 5. [file 41598_2023_30095_MOESM5_ESM.zip › Supplementary-V/risperdal/NSP13-Risperdal.pdb]

ATOM      1  N   ALA A   1      -2.872   2.229 -49.144  1.00  0.00           N  
ATOM      2  CA  ALA A   1      -2.446   1.055 -48.405  1.00  0.00           C  
ATOM      3  C   ALA A   1      -1.127   1.267 -47.684  1.00  0.00           C  
ATOM      4  O   ALA A   1      -0.785   0.476 -46.795  1.00  0.00           O  
ATOM      5  CB  ALA A   1      -2.331  -0.136 -49.358  1.00  0.00           C  
ATOM      6  H   ALA A   1      -2.770   2.182 -50.328  1.00  0.00           H  
ATOM      7  HA  ALA A   1      -3.214   0.717 -47.565  1.00  0.00           H  
ATOM      8  HB1 ALA A   1      -1.820  -0.018 -50.439  1.00  0.00           H  
ATOM      9  HB2 ALA A   1      -1.691  -1.035 -48.899  1.00  0.00           H  
ATOM     10  HB3 ALA A   1      -3.461  -0.373 -49.666  1.00  0.00           H  
ATOM     11  N   VAL A   2      -0.397   2.324 -48.034  1.00  0.00           N  
ATOM     12  CA  VAL A   2       0.944   2.579 -47.524  1.00  0.00           C  
ATOM     13  C   VAL A   2       0.935   3.889 -46.748  1.00  0.00           C  
ATOM     14  O   VAL A   2       0.426   4.907 -47.236  1.00  0.00           O  
ATOM     15  CB  VAL A   2       1.981   2.627 -48.660  1.00  0.00           C  
ATOM     16  CG1 VAL A   2       3.379   2.664 -48.092  1.00  0.00           C  
ATOM     17  CG2 VAL A   2       1.812   1.429 -49.575  1.00  0.00           C  
ATOM     18  H   VAL A   2      -1.034   3.283 -48.300  1.00  0.00           H  
ATOM     19  HA  VAL A   2       1.247   1.632 -46.885  1.00  0.00           H  
ATOM     20  HB  VAL A   2       1.939   3.624 -49.316  1.00  0.00           H  
ATOM     21 HG11 VAL A   2       3.930   3.418 -48.853  1.00  0.00           H  
ATOM     22 HG12 VAL A   2       3.718   3.209 -47.083  1.00  0.00           H  
ATOM     23 HG13 VAL A   2       3.995   1.662 -48.280  1.00  0.00           H  
ATOM     24 HG21 VAL A   2       2.397   1.718 -50.589  1.00  0.00           H  
ATOM     25 HG22 VAL A   2       0.789   1.077 -50.087  1.00  0.00           H  
ATOM     26 HG23 VAL A   2       2.374   0.385 -49.395  1.00  0.00           H  
ATOM     27  N   GLY A   3       1.506   3.860 -45.551  1.00  0.00           N  
ATOM     28  CA  GLY A   3       1.567   5.038 -44.712  1.00  0.00           C  
ATOM     29  C   GLY A   3       2.495   4.812 -43.539  1.00  0.00           C  
ATOM     30  O   GLY A   3       3.203   3.807 -43.467  1.00  0.00           O  
ATOM     31  H   GLY A   3       1.897   2.924 -44.950  1.00  0.00           H  
ATOM     32  HA2 GLY A   3       0.513   5.531 -44.444  1.00  0.00           H  
ATOM     33  HA3 GLY A   3       2.030   5.941 -45.349  1.00  0.00           H  
ATOM     34  N   ALA A   4       2.479   5.767 -42.615  1.00  0.00           N  
ATOM     35  CA  ALA A   4       3.312   5.725 -41.422  1.00  0.00           C  
ATOM     36  C   ALA A   4       2.521   5.128 -40.268  1.00  0.00           C  
ATOM     37  O   ALA A   4       1.376   5.522 -40.023  1.00  0.00           O  
ATOM     38  CB  ALA A   4       3.812   7.121 -41.055  1.00  0.00           C  
ATOM     39  H   ALA A   4       1.806   6.741 -42.747  1.00  0.00           H  
ATOM     40  HA  ALA A   4       4.391   5.320 -41.706  1.00  0.00           H  
ATOM     41  HB1 ALA A   4       4.454   7.422 -40.089  1.00  0.00           H  
ATOM     42  HB2 ALA A   4       4.434   7.787 -41.838  1.00  0.00           H  
ATOM     43  HB3 ALA A   4       2.872   7.848 -40.878  1.00  0.00           H  
ATOM     44  N   CYS A   5       3.140   4.184 -39.564  1.00  0.00           N  
ATOM     45  CA  CYS A   5       2.497   3.524 -38.433  1.00  0.00           C  
ATOM     46  C   CYS A   5       2.039   4.552 -37.403  1.00  0.00           C  
ATOM     47  O   CYS A   5       2.783   5.468 -37.045  1.00  0.00           O  
ATOM     48  CB  CYS A   5       3.468   2.521 -37.810  1.00  0.00           C  
ATOM     49  SG  CYS A   5       2.880   1.666 -36.342  1.00  0.00           S  
ATOM     50  H   CYS A   5       4.213   4.680 -39.474  1.00  0.00           H  
ATOM     51  HA  CYS A   5       1.778   2.773 -39.005  1.00  0.00           H  
ATOM     52  HB2 CYS A   5       4.410   3.068 -38.285  1.00  0.00           H  
ATOM     53  HB3 CYS A   5       4.195   1.609 -37.565  1.00  0.00           H  
ATOM     54  HG  CYS A   5       3.195   1.415 -35.238  1.00  0.00           H  
ATOM     55  N   VAL A   6       0.803   4.403 -36.924  1.00  0.00           N  
ATOM     56  CA  VAL A   6       0.242   5.383 -36.003  1.00  0.00           C  
ATOM     57  C   VAL A   6       0.913   5.368 -34.636  1.00  0.00           C  
ATOM     58  O   VAL A   6       0.724   6.305 -33.854  1.00  0.00           O  
ATOM     59  CB  VAL A   6      -1.279   5.156 -35.869  1.00  0.00           C  
ATOM     60  CG1 VAL A   6      -1.574   4.025 -34.898  1.00  0.00           C  
ATOM     61  CG2 VAL A   6      -1.988   6.444 -35.459  1.00  0.00           C  
ATOM     62  H   VAL A   6       0.491   3.316 -36.580  1.00  0.00           H  
ATOM     63  HA  VAL A   6       0.471   6.432 -36.525  1.00  0.00           H  
ATOM     64  HB  VAL A   6      -1.668   4.994 -36.984  1.00  0.00           H  
ATOM     65 HG11 VAL A   6      -2.739   4.283 -34.814  1.00  0.00           H  
ATOM     66 HG12 VAL A   6      -1.199   4.522 -33.871  1.00  0.00           H  
ATOM     67 HG13 VAL A   6      -1.575   2.842 -34.763  1.00  0.00           H  
ATOM     68 HG21 VAL A   6      -1.250   7.381 -35.366  1.00  0.00           H  
ATOM     69 HG22 VAL A   6      -2.749   6.769 -36.326  1.00  0.00           H  
ATOM     70 HG23 VAL A   6      -2.602   6.543 -34.436  1.00  0.00           H  
ATOM     71  N   LEU A   7       1.711   4.347 -34.327  1.00  0.00           N  
ATOM     72  CA  LEU A   7       2.347   4.256 -33.017  1.00  0.00           C  
ATOM     73  C   LEU A   7       3.834   4.588 -33.056  1.00  0.00           C  
ATOM     74  O   LEU A   7       4.316   5.366 -32.228  1.00  0.00           O  
ATOM     75  CB  LEU A   7       2.138   2.862 -32.421  1.00  0.00           C  
ATOM     76  CG  LEU A   7       0.692   2.467 -32.112  1.00  0.00           C  
ATOM     77  CD1 LEU A   7       0.652   1.197 -31.274  1.00  0.00           C  
ATOM     78  CD2 LEU A   7      -0.031   3.602 -31.410  1.00  0.00           C  
ATOM     79  H   LEU A   7       2.098   3.432 -34.961  1.00  0.00           H  
ATOM     80  HA  LEU A   7       2.111   5.179 -32.298  1.00  0.00           H  
ATOM     81  HB2 LEU A   7       2.789   1.999 -32.913  1.00  0.00           H  
ATOM     82  HB3 LEU A   7       2.664   3.053 -31.361  1.00  0.00           H  
ATOM     83  HG  LEU A   7       0.224   2.198 -33.168  1.00  0.00           H  
ATOM     84 HD11 LEU A   7       1.505   0.385 -31.477  1.00  0.00           H  
ATOM     85 HD12 LEU A   7      -0.347   0.575 -31.465  1.00  0.00           H  
ATOM     86 HD13 LEU A   7       0.801   1.397 -30.100  1.00  0.00           H  
ATOM     87 HD21 LEU A   7      -1.120   3.145 -31.275  1.00  0.00           H  
ATOM     88 HD22 LEU A   7      -0.186   4.721 -31.803  1.00  0.00           H  
ATOM     89 HD23 LEU A   7       0.552   3.854 -30.389  1.00  0.00           H  
ATOM     90  N   CYS A   8       4.576   4.016 -34.003  1.00  0.00           N  
ATOM     91  CA  CYS A   8       6.012   4.234 -34.084  1.00  0.00           C  
ATOM     92  C   CYS A   8       6.451   4.881 -35.390  1.00  0.00           C  
ATOM     93  O   CYS A   8       7.658   5.055 -35.602  1.00  0.00           O  
ATOM     94  CB  CYS A   8       6.767   2.913 -33.877  1.00  0.00           C  
ATOM     95  SG  CYS A   8       6.507   1.666 -35.161  1.00  0.00           S  
ATOM     96  H   CYS A   8       4.388   3.157 -34.789  1.00  0.00           H  
ATOM     97  HA  CYS A   8       6.443   4.959 -33.237  1.00  0.00           H  
ATOM     98  HB2 CYS A   8       7.898   3.247 -33.705  1.00  0.00           H  
ATOM     99  HB3 CYS A   8       6.435   2.495 -32.813  1.00  0.00           H  
ATOM    100  HG  CYS A   8       6.367   1.137 -36.203  1.00  0.00           H  
ATOM    101  N   ASN A   9       5.515   5.232 -36.270  1.00  0.00           N  
ATOM    102  CA  ASN A   9       5.727   6.018 -37.482  1.00  0.00           C  
ATOM    103  C   ASN A   9       6.524   5.283 -38.555  1.00  0.00           C  
ATOM    104  O   ASN A   9       6.805   5.874 -39.604  1.00  0.00           O  
ATOM    105  CB  ASN A   9       6.398   7.366 -37.181  1.00  0.00           C  
ATOM    106  CG  ASN A   9       5.648   8.163 -36.129  1.00  0.00           C  
ATOM    107  ND2 ASN A   9       6.147   8.140 -34.896  1.00  0.00           N  
ATOM    108  OD1 ASN A   9       4.631   8.791 -36.421  1.00  0.00           O  
ATOM    109  H   ASN A   9       4.646   5.762 -35.656  1.00  0.00           H  
ATOM    110  HA  ASN A   9       4.731   6.476 -37.943  1.00  0.00           H  
ATOM    111  HB2 ASN A   9       6.412   8.210 -38.043  1.00  0.00           H  
ATOM    112  HB3 ASN A   9       7.538   7.373 -36.809  1.00  0.00           H  
ATOM    113 HD21 ASN A   9       6.286   7.639 -33.825  1.00  0.00           H  
ATOM    114 HD22 ASN A   9       6.531   9.239 -34.624  1.00  0.00           H  
ATOM    115  N   SER A  10       6.891   4.023 -38.342  1.00  0.00           N  
ATOM    116  CA  SER A  10       7.530   3.249 -39.397  1.00  0.00           C  
ATOM    117  C   SER A  10       6.574   3.077 -40.570  1.00  0.00           C  
ATOM    118  O   SER A  10       5.369   2.881 -40.385  1.00  0.00           O  
ATOM    119  CB  SER A  10       7.962   1.877 -38.878  1.00  0.00           C  
ATOM    120  OG  SER A  10       8.843   1.987 -37.774  1.00  0.00           O  
ATOM    121  H   SER A  10       6.577   3.627 -37.273  1.00  0.00           H  
ATOM    122  HA  SER A  10       8.549   3.841 -39.599  1.00  0.00           H  
ATOM    123  HB2 SER A  10       8.809   1.494 -39.651  1.00  0.00           H  
ATOM    124  HB3 SER A  10       7.017   1.146 -38.896  1.00  0.00           H  
ATOM    125  HG  SER A  10       8.359   2.621 -36.915  1.00  0.00           H  
ATOM    126  N   GLN A  11       7.117   3.155 -41.783  1.00  0.00           N  
ATOM    127  CA  GLN A  11       6.303   2.947 -42.974  1.00  0.00           C  
ATOM    128  C   GLN A  11       5.748   1.526 -42.999  1.00  0.00           C  
ATOM    129  O   GLN A  11       6.387   0.574 -42.539  1.00  0.00           O  
ATOM    130  CB  GLN A  11       7.120   3.226 -44.235  1.00  0.00           C  
ATOM    131  CG  GLN A  11       7.271   4.704 -44.545  1.00  0.00           C  
ATOM    132  CD  GLN A  11       5.963   5.353 -44.967  1.00  0.00           C  
ATOM    133  NE2 GLN A  11       5.410   6.193 -44.099  1.00  0.00           N  
ATOM    134  OE1 GLN A  11       5.459   5.101 -46.059  1.00  0.00           O  
ATOM    135  H   GLN A  11       8.238   3.535 -41.906  1.00  0.00           H  
ATOM    136  HA  GLN A  11       5.533   3.844 -42.904  1.00  0.00           H  
ATOM    137  HB2 GLN A  11       6.778   2.823 -45.304  1.00  0.00           H  
ATOM    138  HB3 GLN A  11       8.240   2.800 -44.178  1.00  0.00           H  
ATOM    139  HG2 GLN A  11       7.939   4.820 -45.542  1.00  0.00           H  
ATOM    140  HG3 GLN A  11       7.856   5.396 -43.757  1.00  0.00           H  
ATOM    141 HE21 GLN A  11       6.102   7.148 -43.894  1.00  0.00           H  
ATOM    142 HE22 GLN A  11       4.428   6.729 -44.526  1.00  0.00           H  
ATOM    143  N   THR A  12       4.534   1.392 -43.532  1.00  0.00           N  
ATOM    144  CA  THR A  12       3.843   0.113 -43.526  1.00  0.00           C  
ATOM    145  C   THR A  12       2.911   0.018 -44.721  1.00  0.00           C  
ATOM    146  O   THR A  12       2.476   1.028 -45.281  1.00  0.00           O  
ATOM    147  CB  THR A  12       3.011  -0.091 -42.258  1.00  0.00           C  
ATOM    148  CG2 THR A  12       2.844  -1.575 -41.991  1.00  0.00           C  
ATOM    149  OG1 THR A  12       3.659   0.528 -41.142  1.00  0.00           O  
ATOM    150  H   THR A  12       4.442   2.019 -44.544  1.00  0.00           H  
ATOM    151  HA  THR A  12       4.699  -0.711 -43.568  1.00  0.00           H  
ATOM    152  HB  THR A  12       2.006   0.549 -42.292  1.00  0.00           H  
ATOM    153  HG1 THR A  12       3.708   1.690 -41.383  1.00  0.00           H  
ATOM    154 HG21 THR A  12       2.925  -2.396 -42.858  1.00  0.00           H  
ATOM    155 HG22 THR A  12       3.791  -1.974 -41.382  1.00  0.00           H  
ATOM    156 HG23 THR A  12       1.745  -1.687 -41.558  1.00  0.00           H  
ATOM    157  N   SER A  13       2.591  -1.222 -45.087  1.00  0.00           N  
ATOM    158  CA  SER A  13       1.501  -1.525 -46.001  1.00  0.00           C  
ATOM    159  C   SER A  13       0.344  -2.209 -45.278  1.00  0.00           C  
ATOM    160  O   SER A  13      -0.386  -3.000 -45.877  1.00  0.00           O  
ATOM    161  CB  SER A  13       1.994  -2.390 -47.158  1.00  0.00           C  
ATOM    162  OG  SER A  13       2.395  -3.668 -46.698  1.00  0.00           O  
ATOM    163  H   SER A  13       3.562  -1.902 -45.134  1.00  0.00           H  
ATOM    164  HA  SER A  13       0.888  -0.603 -46.416  1.00  0.00           H  
ATOM    165  HB2 SER A  13       1.440  -2.946 -48.074  1.00  0.00           H  
ATOM    166  HB3 SER A  13       2.401  -1.463 -47.794  1.00  0.00           H  
ATOM    167  HG  SER A  13       1.994  -3.795 -45.599  1.00  0.00           H  
ATOM    168  N   LEU A  14       0.165  -1.914 -43.988  1.00  0.00           N  
ATOM    169  CA  LEU A  14      -0.822  -2.594 -43.163  1.00  0.00           C  
ATOM    170  C   LEU A  14      -1.685  -1.589 -42.417  1.00  0.00           C  
ATOM    171  O   LEU A  14      -1.187  -0.588 -41.893  1.00  0.00           O  
ATOM    172  CB  LEU A  14      -0.160  -3.536 -42.142  1.00  0.00           C  
ATOM    173  CG  LEU A  14       0.756  -4.648 -42.661  1.00  0.00           C  
ATOM    174  CD1 LEU A  14       1.244  -5.533 -41.513  1.00  0.00           C  
ATOM    175  CD2 LEU A  14       0.051  -5.475 -43.724  1.00  0.00           C  
ATOM    176  H   LEU A  14       0.248  -0.747 -43.776  1.00  0.00           H  
ATOM    177  HA  LEU A  14      -1.544  -3.105 -43.953  1.00  0.00           H  
ATOM    178  HB2 LEU A  14      -1.189  -3.515 -41.513  1.00  0.00           H  
ATOM    179  HB3 LEU A  14       0.458  -3.498 -41.115  1.00  0.00           H  
ATOM    180  HG  LEU A  14       1.761  -4.206 -43.112  1.00  0.00           H  
ATOM    181 HD11 LEU A  14       1.951  -6.406 -41.909  1.00  0.00           H  
ATOM    182 HD12 LEU A  14       0.388  -5.961 -40.804  1.00  0.00           H  
ATOM    183 HD13 LEU A  14       1.995  -4.920 -40.814  1.00  0.00           H  
ATOM    184 HD21 LEU A  14      -0.059  -6.560 -43.242  1.00  0.00           H  
ATOM    185 HD22 LEU A  14       0.631  -5.377 -44.764  1.00  0.00           H  
ATOM    186 HD23 LEU A  14      -1.060  -5.303 -44.133  1.00  0.00           H  
ATOM    187  N   ARG A  15      -2.982  -1.875 -42.370  1.00  0.00           N  
ATOM    188  CA  ARG A  15      -3.942  -1.129 -41.574  1.00  0.00           C  
ATOM    189  C   ARG A  15      -4.845  -2.122 -40.864  1.00  0.00           C  
ATOM    190  O   ARG A  15      -5.182  -3.173 -41.416  1.00  0.00           O  
ATOM    191  CB  ARG A  15      -4.812  -0.198 -42.430  1.00  0.00           C  
ATOM    192  CG  ARG A  15      -4.157   1.084 -42.911  1.00  0.00           C  
ATOM    193  CD  ARG A  15      -4.972   1.652 -44.052  1.00  0.00           C  
ATOM    194  NE  ARG A  15      -4.957   0.721 -45.173  1.00  0.00           N  
ATOM    195  CZ  ARG A  15      -5.914   0.620 -46.085  1.00  0.00           C  
ATOM    196  NH1 ARG A  15      -6.986   1.395 -46.014  1.00  0.00           N1+
ATOM    197  NH2 ARG A  15      -5.799  -0.269 -47.063  1.00  0.00           N  
ATOM    198  H   ARG A  15      -3.510  -2.849 -42.769  1.00  0.00           H  
ATOM    199  HA  ARG A  15      -3.299  -0.789 -40.636  1.00  0.00           H  
ATOM    200  HB2 ARG A  15      -5.642   0.149 -41.649  1.00  0.00           H  
ATOM    201  HB3 ARG A  15      -5.404  -0.742 -43.305  1.00  0.00           H  
ATOM    202  HG2 ARG A  15      -4.196   1.960 -42.087  1.00  0.00           H  
ATOM    203  HG3 ARG A  15      -3.068   0.899 -43.372  1.00  0.00           H  
ATOM    204  HD2 ARG A  15      -5.988   2.086 -43.599  1.00  0.00           H  
ATOM    205  HD3 ARG A  15      -4.640   2.682 -44.562  1.00  0.00           H  
ATOM    206  HE  ARG A  15      -4.001   0.052 -45.391  1.00  0.00           H  
ATOM    207 HH11 ARG A  15      -7.298   1.992 -46.999  1.00  0.00           H  
ATOM    208 HH12 ARG A  15      -7.928   1.654 -45.336  1.00  0.00           H  
ATOM    209 HH21 ARG A  15      -5.265  -1.326 -47.046  1.00  0.00           H  
ATOM    210 HH22 ARG A  15      -6.437  -0.226 -48.069  1.00  0.00           H  
ATOM    211  N   CYS A  16      -5.248  -1.784 -39.644  1.00  0.00           N  
ATOM    212  CA  CYS A  16      -6.223  -2.601 -38.933  1.00  0.00           C  
ATOM    213  C   CYS A  16      -7.609  -2.316 -39.489  1.00  0.00           C  
ATOM    214  O   CYS A  16      -8.133  -1.210 -39.329  1.00  0.00           O  
ATOM    215  CB  CYS A  16      -6.198  -2.332 -37.436  1.00  0.00           C  
ATOM    216  SG  CYS A  16      -7.537  -3.239 -36.631  1.00  0.00           S  
ATOM    217  H   CYS A  16      -4.980  -0.849 -38.969  1.00  0.00           H  
ATOM    218  HA  CYS A  16      -5.783  -3.705 -38.848  1.00  0.00           H  
ATOM    219  HB2 CYS A  16      -6.497  -1.371 -36.801  1.00  0.00           H  
ATOM    220  HB3 CYS A  16      -5.127  -2.754 -37.117  1.00  0.00           H  
ATOM    221  HG  CYS A  16      -7.606  -3.830 -35.621  1.00  0.00           H  
ATOM    222  N   GLY A  17      -8.216  -3.319 -40.125  1.00  0.00           N  
ATOM    223  CA  GLY A  17      -9.537  -3.127 -40.692  1.00  0.00           C  
ATOM    224  C   GLY A  17     -10.649  -3.135 -39.668  1.00  0.00           C  
ATOM    225  O   GLY A  17     -11.750  -2.662 -39.961  1.00  0.00           O  
ATOM    226  H   GLY A  17      -7.533  -4.215 -40.484  1.00  0.00           H  
ATOM    227  HA2 GLY A  17      -9.443  -2.004 -41.076  1.00  0.00           H  
ATOM    228  HA3 GLY A  17     -10.030  -3.795 -41.543  1.00  0.00           H  
ATOM    229  N   ALA A  18     -10.389  -3.668 -38.475  1.00  0.00           N  
ATOM    230  CA  ALA A  18     -11.413  -3.712 -37.442  1.00  0.00           C  
ATOM    231  C   ALA A  18     -11.544  -2.393 -36.694  1.00  0.00           C  
ATOM    232  O   ALA A  18     -12.586  -2.150 -36.075  1.00  0.00           O  
ATOM    233  CB  ALA A  18     -11.116  -4.842 -36.458  1.00  0.00           C  
ATOM    234  H   ALA A  18      -9.445  -4.349 -38.251  1.00  0.00           H  
ATOM    235  HA  ALA A  18     -12.520  -3.840 -37.874  1.00  0.00           H  
ATOM    236  HB1 ALA A  18     -11.863  -5.728 -36.779  1.00  0.00           H  
ATOM    237  HB2 ALA A  18     -11.631  -4.601 -35.401  1.00  0.00           H  
ATOM    238  HB3 ALA A  18     -10.074  -5.412 -36.393  1.00  0.00           H  
ATOM    239  N   CYS A  19     -10.516  -1.548 -36.726  1.00  0.00           N  
ATOM    240  CA  CYS A  19     -10.601  -0.217 -36.137  1.00  0.00           C  
ATOM    241  C   CYS A  19     -11.346   0.719 -37.079  1.00  0.00           C  
ATOM    242  O   CYS A  19     -11.067   0.761 -38.280  1.00  0.00           O  
ATOM    243  CB  CYS A  19      -9.206   0.346 -35.858  1.00  0.00           C  
ATOM    244  SG  CYS A  19      -8.329  -0.244 -34.380  1.00  0.00           S  
ATOM    245  H   CYS A  19      -9.428  -1.966 -36.913  1.00  0.00           H  
ATOM    246  HA  CYS A  19     -11.099  -0.390 -35.070  1.00  0.00           H  
ATOM    247  HB2 CYS A  19      -9.289   1.383 -35.284  1.00  0.00           H  
ATOM    248  HB3 CYS A  19      -8.503   0.077 -36.773  1.00  0.00           H  
ATOM    249  HG  CYS A  19      -7.277  -0.397 -33.863  1.00  0.00           H  
ATOM    250  N   ILE A  20     -12.294   1.481 -36.529  1.00  0.00           N  
ATOM    251  CA  ILE A  20     -13.095   2.389 -37.344  1.00  0.00           C  
ATOM    252  C   ILE A  20     -12.245   3.414 -38.079  1.00  0.00           C  
ATOM    253  O   ILE A  20     -12.668   3.944 -39.114  1.00  0.00           O  
ATOM    254  CB  ILE A  20     -14.132   3.096 -36.466  1.00  0.00           C  
ATOM    255  CG1 ILE A  20     -13.408   3.977 -35.458  1.00  0.00           C  
ATOM    256  CG2 ILE A  20     -14.975   2.075 -35.734  1.00  0.00           C  
ATOM    257  CD1 ILE A  20     -14.321   4.735 -34.587  1.00  0.00           C  
ATOM    258  H   ILE A  20     -12.577   1.176 -35.414  1.00  0.00           H  
ATOM    259  HA  ILE A  20     -13.628   1.777 -38.221  1.00  0.00           H  
ATOM    260  HB  ILE A  20     -14.847   3.635 -37.257  1.00  0.00           H  
ATOM    261 HG12 ILE A  20     -12.796   3.894 -34.419  1.00  0.00           H  
ATOM    262 HG13 ILE A  20     -12.331   3.907 -35.954  1.00  0.00           H  
ATOM    263 HG21 ILE A  20     -16.138   2.330 -35.903  1.00  0.00           H  
ATOM    264 HG22 ILE A  20     -14.992   0.975 -36.219  1.00  0.00           H  
ATOM    265 HG23 ILE A  20     -15.001   1.783 -34.565  1.00  0.00           H  
ATOM    266 HD11 ILE A  20     -14.578   4.126 -33.586  1.00  0.00           H  
ATOM    267 HD12 ILE A  20     -15.416   4.718 -35.074  1.00  0.00           H  
ATOM    268 HD13 ILE A  20     -14.100   5.898 -34.499  1.00  0.00           H  
ATOM    269  N   ARG A  21     -11.057   3.717 -37.569  1.00  0.00           N  
ATOM    270  CA  ARG A  21     -10.173   4.669 -38.225  1.00  0.00           C  
ATOM    271  C   ARG A  21      -9.195   4.024 -39.197  1.00  0.00           C  
ATOM    272  O   ARG A  21      -8.493   4.753 -39.906  1.00  0.00           O  
ATOM    273  CB  ARG A  21      -9.394   5.465 -37.179  1.00  0.00           C  
ATOM    274  CG  ARG A  21     -10.280   6.322 -36.297  1.00  0.00           C  
ATOM    275  CD  ARG A  21     -11.133   7.247 -37.149  1.00  0.00           C  
ATOM    276  NE  ARG A  21     -10.307   8.151 -37.940  1.00  0.00           N  
ATOM    277  CZ  ARG A  21     -10.779   9.004 -38.840  1.00  0.00           C  
ATOM    278  NH1 ARG A  21     -12.082   9.069 -39.075  1.00  0.00           N1+
ATOM    279  NH2 ARG A  21      -9.948   9.790 -39.508  1.00  0.00           N  
ATOM    280  H   ARG A  21     -10.498   3.187 -36.666  1.00  0.00           H  
ATOM    281  HA  ARG A  21     -10.679   5.260 -39.132  1.00  0.00           H  
ATOM    282  HB2 ARG A  21      -8.800   4.845 -36.354  1.00  0.00           H  
ATOM    283  HB3 ARG A  21      -8.468   6.006 -37.712  1.00  0.00           H  
ATOM    284  HG2 ARG A  21     -10.812   5.615 -35.502  1.00  0.00           H  
ATOM    285  HG3 ARG A  21      -9.501   6.914 -35.612  1.00  0.00           H  
ATOM    286  HD2 ARG A  21     -11.767   7.986 -36.471  1.00  0.00           H  
ATOM    287  HD3 ARG A  21     -11.886   6.638 -37.854  1.00  0.00           H  
ATOM    288  HE  ARG A  21      -9.137   8.015 -38.095  1.00  0.00           H  
ATOM    289 HH11 ARG A  21     -12.225   9.105 -40.264  1.00  0.00           H  
ATOM    290 HH12 ARG A  21     -13.039   8.395 -38.867  1.00  0.00           H  
ATOM    291 HH21 ARG A  21      -8.924   9.280 -39.867  1.00  0.00           H  
ATOM    292 HH22 ARG A  21     -10.285  10.250 -40.555  1.00  0.00           H  
ATOM    293  N   ARG A  22      -9.145   2.695 -39.263  1.00  0.00           N  
ATOM    294  CA  ARG A  22      -8.175   1.973 -40.079  1.00  0.00           C  
ATOM    295  C   ARG A  22      -6.763   2.548 -39.945  1.00  0.00           C  
ATOM    296  O   ARG A  22      -6.123   2.878 -40.951  1.00  0.00           O  
ATOM    297  CB  ARG A  22      -8.611   1.962 -41.537  1.00  0.00           C  
ATOM    298  CG  ARG A  22     -10.064   1.580 -41.718  1.00  0.00           C  
ATOM    299  CD  ARG A  22     -10.275   0.824 -43.007  1.00  0.00           C  
ATOM    300  NE  ARG A  22     -11.663   0.869 -43.458  1.00  0.00           N  
ATOM    301  CZ  ARG A  22     -12.669   0.228 -42.871  1.00  0.00           C  
ATOM    302  NH1 ARG A  22     -12.461  -0.512 -41.787  1.00  0.00           N1+
ATOM    303  NH2 ARG A  22     -13.895   0.335 -43.365  1.00  0.00           N  
ATOM    304  H   ARG A  22      -9.616   1.923 -38.510  1.00  0.00           H  
ATOM    305  HA  ARG A  22      -8.047   0.818 -39.847  1.00  0.00           H  
ATOM    306  HB2 ARG A  22      -8.522   3.042 -42.054  1.00  0.00           H  
ATOM    307  HB3 ARG A  22      -7.740   1.420 -42.142  1.00  0.00           H  
ATOM    308  HG2 ARG A  22     -10.608   1.026 -40.813  1.00  0.00           H  
ATOM    309  HG3 ARG A  22     -10.707   2.590 -41.785  1.00  0.00           H  
ATOM    310  HD2 ARG A  22      -9.342   0.160 -42.665  1.00  0.00           H  
ATOM    311  HD3 ARG A  22      -9.945   1.004 -44.148  1.00  0.00           H  
ATOM    312  HE  ARG A  22     -12.033   1.696 -44.234  1.00  0.00           H  
ATOM    313 HH11 ARG A  22     -11.709  -1.431 -41.795  1.00  0.00           H  
ATOM    314 HH12 ARG A  22     -13.346  -0.644 -41.002  1.00  0.00           H  
ATOM    315 HH21 ARG A  22     -14.824  -0.401 -43.231  1.00  0.00           H  
ATOM    316 HH22 ARG A  22     -14.399   1.205 -44.008  1.00  0.00           H  
ATOM    317  N   PRO A  23      -6.245   2.680 -38.726  1.00  0.00           N  
ATOM    318  CA  PRO A  23      -4.918   3.279 -38.560  1.00  0.00           C  
ATOM    319  C   PRO A  23      -3.833   2.400 -39.154  1.00  0.00           C  
ATOM    320  O   PRO A  23      -3.939   1.170 -39.176  1.00  0.00           O  
ATOM    321  CB  PRO A  23      -4.767   3.377 -37.039  1.00  0.00           C  
ATOM    322  CG  PRO A  23      -5.551   2.224 -36.533  1.00  0.00           C  
ATOM    323  CD  PRO A  23      -6.744   2.121 -37.457  1.00  0.00           C  
ATOM    324  HA  PRO A  23      -4.945   4.375 -39.037  1.00  0.00           H  
ATOM    325  HB2 PRO A  23      -4.978   4.541 -36.847  1.00  0.00           H  
ATOM    326  HB3 PRO A  23      -3.672   3.162 -36.612  1.00  0.00           H  
ATOM    327  HG2 PRO A  23      -5.980   2.279 -35.426  1.00  0.00           H  
ATOM    328  HG3 PRO A  23      -4.846   1.257 -36.535  1.00  0.00           H  
ATOM    329  HD2 PRO A  23      -7.660   2.769 -37.062  1.00  0.00           H  
ATOM    330  HD3 PRO A  23      -6.844   0.968 -37.720  1.00  0.00           H  
ATOM    331  N   PHE A  24      -2.778   3.048 -39.641  1.00  0.00           N  
ATOM    332  CA  PHE A  24      -1.609   2.315 -40.100  1.00  0.00           C  
ATOM    333  C   PHE A  24      -0.869   1.733 -38.906  1.00  0.00           C  
ATOM    334  O   PHE A  24      -0.572   2.443 -37.941  1.00  0.00           O  
ATOM    335  CB  PHE A  24      -0.683   3.221 -40.904  1.00  0.00           C  
ATOM    336  CG  PHE A  24      -1.230   3.606 -42.240  1.00  0.00           C  
ATOM    337  CD1 PHE A  24      -1.890   4.816 -42.413  1.00  0.00           C  
ATOM    338  CD2 PHE A  24      -1.086   2.763 -43.324  1.00  0.00           C  
ATOM    339  CE1 PHE A  24      -2.395   5.171 -43.646  1.00  0.00           C  
ATOM    340  CE2 PHE A  24      -1.592   3.113 -44.561  1.00  0.00           C  
ATOM    341  CZ  PHE A  24      -2.247   4.318 -44.722  1.00  0.00           C  
ATOM    342  H   PHE A  24      -2.772   4.233 -39.534  1.00  0.00           H  
ATOM    343  HA  PHE A  24      -1.900   1.477 -40.885  1.00  0.00           H  
ATOM    344  HB2 PHE A  24       0.391   2.768 -41.153  1.00  0.00           H  
ATOM    345  HB3 PHE A  24      -0.521   4.249 -40.321  1.00  0.00           H  
ATOM    346  HD1 PHE A  24      -2.021   5.746 -41.683  1.00  0.00           H  
ATOM    347  HD2 PHE A  24      -0.260   1.919 -43.413  1.00  0.00           H  
ATOM    348  HE1 PHE A  24      -2.931   6.221 -43.816  1.00  0.00           H  
ATOM    349  HE2 PHE A  24      -1.720   2.323 -45.431  1.00  0.00           H  
ATOM    350  HZ  PHE A  24      -2.819   4.810 -45.637  1.00  0.00           H  
ATOM    351  N   LEU A  25      -0.586   0.435 -38.964  1.00  0.00           N  
ATOM    352  CA  LEU A  25       0.177  -0.246 -37.927  1.00  0.00           C  
ATOM    353  C   LEU A  25       1.316  -1.004 -38.584  1.00  0.00           C  
ATOM    354  O   LEU A  25       1.090  -1.753 -39.538  1.00  0.00           O  
ATOM    355  CB  LEU A  25      -0.701  -1.210 -37.124  1.00  0.00           C  
ATOM    356  CG  LEU A  25      -1.749  -0.576 -36.211  1.00  0.00           C  
ATOM    357  CD1 LEU A  25      -2.546  -1.658 -35.508  1.00  0.00           C  
ATOM    358  CD2 LEU A  25      -1.081   0.346 -35.204  1.00  0.00           C  
ATOM    359  H   LEU A  25      -1.054  -0.385 -39.676  1.00  0.00           H  
ATOM    360  HA  LEU A  25       0.785   0.634 -37.415  1.00  0.00           H  
ATOM    361  HB2 LEU A  25      -1.323  -1.858 -37.927  1.00  0.00           H  
ATOM    362  HB3 LEU A  25       0.008  -1.750 -36.331  1.00  0.00           H  
ATOM    363  HG  LEU A  25      -2.489  -0.098 -37.014  1.00  0.00           H  
ATOM    364 HD11 LEU A  25      -2.750  -2.654 -36.132  1.00  0.00           H  
ATOM    365 HD12 LEU A  25      -3.605  -1.172 -35.246  1.00  0.00           H  
ATOM    366 HD13 LEU A  25      -2.076  -1.935 -34.444  1.00  0.00           H  
ATOM    367 HD21 LEU A  25      -1.217   0.002 -34.068  1.00  0.00           H  
ATOM    368 HD22 LEU A  25      -1.912   1.153 -35.479  1.00  0.00           H  
ATOM    369 HD23 LEU A  25       0.026   0.771 -35.314  1.00  0.00           H  
ATOM    370  N   CYS A  26       2.531  -0.813 -38.074  1.00  0.00           N  
ATOM    371  CA  CYS A  26       3.697  -1.487 -38.622  1.00  0.00           C  
ATOM    372  C   CYS A  26       3.592  -2.997 -38.413  1.00  0.00           C  
ATOM    373  O   CYS A  26       2.676  -3.503 -37.761  1.00  0.00           O  
ATOM    374  CB  CYS A  26       4.975  -0.967 -37.975  1.00  0.00           C  
ATOM    375  SG  CYS A  26       5.169  -1.578 -36.307  1.00  0.00           S  
ATOM    376  H   CYS A  26       2.747  -0.604 -36.929  1.00  0.00           H  
ATOM    377  HA  CYS A  26       3.680  -0.976 -39.686  1.00  0.00           H  
ATOM    378  HB2 CYS A  26       5.114   0.029 -38.612  1.00  0.00           H  
ATOM    379  HB3 CYS A  26       6.093  -1.380 -38.052  1.00  0.00           H  
ATOM    380  HG  CYS A  26       5.737  -0.992 -35.459  1.00  0.00           H  
ATOM    381  N   CYS A  27       4.568  -3.721 -38.966  1.00  0.00           N  
ATOM    382  CA  CYS A  27       4.576  -5.176 -38.835  1.00  0.00           C  
ATOM    383  C   CYS A  27       4.571  -5.603 -37.372  1.00  0.00           C  
ATOM    384  O   CYS A  27       3.866  -6.547 -36.997  1.00  0.00           O  
ATOM    385  CB  CYS A  27       5.786  -5.761 -39.563  1.00  0.00           C  
ATOM    386  SG  CYS A  27       5.783  -5.475 -41.352  1.00  0.00           S  
ATOM    387  H   CYS A  27       5.323  -3.161 -39.693  1.00  0.00           H  
ATOM    388  HA  CYS A  27       3.641  -5.575 -39.443  1.00  0.00           H  
ATOM    389  HB2 CYS A  27       6.768  -5.092 -39.467  1.00  0.00           H  
ATOM    390  HB3 CYS A  27       6.194  -6.703 -38.975  1.00  0.00           H  
ATOM    391  HG  CYS A  27       5.762  -4.701 -42.241  1.00  0.00           H  
ATOM    392  N   LYS A  28       5.324  -4.898 -36.525  1.00  0.00           N  
ATOM    393  CA  LYS A  28       5.368  -5.235 -35.106  1.00  0.00           C  
ATOM    394  C   LYS A  28       4.114  -4.760 -34.379  1.00  0.00           C  
ATOM    395  O   LYS A  28       3.491  -5.528 -33.636  1.00  0.00           O  
ATOM    396  CB  LYS A  28       6.618  -4.630 -34.459  1.00  0.00           C  
ATOM    397  CG  LYS A  28       7.908  -4.937 -35.195  1.00  0.00           C  
ATOM    398  CD  LYS A  28       9.126  -4.518 -34.380  1.00  0.00           C  
ATOM    399  CE  LYS A  28      10.422  -4.865 -35.106  1.00  0.00           C  
ATOM    400  NZ  LYS A  28      11.633  -4.637 -34.265  1.00  0.00           N1+
ATOM    401  H   LYS A  28       6.001  -4.027 -36.952  1.00  0.00           H  
ATOM    402  HA  LYS A  28       5.409  -6.393 -34.844  1.00  0.00           H  
ATOM    403  HB2 LYS A  28       6.530  -5.038 -33.336  1.00  0.00           H  
ATOM    404  HB3 LYS A  28       6.651  -3.450 -34.330  1.00  0.00           H  
ATOM    405  HG2 LYS A  28       8.109  -6.108 -35.091  1.00  0.00           H  
ATOM    406  HG3 LYS A  28       8.104  -4.514 -36.286  1.00  0.00           H  
ATOM    407  HD2 LYS A  28       9.881  -3.957 -33.635  1.00  0.00           H  
ATOM    408  HD3 LYS A  28       8.586  -4.813 -33.340  1.00  0.00           H  
ATOM    409  HE2 LYS A  28      10.658  -4.221 -36.082  1.00  0.00           H  
ATOM    410  HE3 LYS A  28      10.542  -6.000 -35.457  1.00  0.00           H  
ATOM    411  HZ1 LYS A  28      12.525  -4.184 -34.930  1.00  0.00           H  
ATOM    412  HZ2 LYS A  28      12.059  -5.725 -33.981  1.00  0.00           H  
ATOM    413  HZ3 LYS A  28      11.851  -4.116 -33.203  1.00  0.00           H  
ATOM    414  N   CYS A  29       3.736  -3.493 -34.579  1.00  0.00           N  
ATOM    415  CA  CYS A  29       2.580  -2.945 -33.876  1.00  0.00           C  
ATOM    416  C   CYS A  29       1.298  -3.670 -34.271  1.00  0.00           C  
ATOM    417  O   CYS A  29       0.429  -3.916 -33.425  1.00  0.00           O  
ATOM    418  CB  CYS A  29       2.460  -1.441 -34.149  1.00  0.00           C  
ATOM    419  SG  CYS A  29       3.671  -0.382 -33.291  1.00  0.00           S  
ATOM    420  H   CYS A  29       4.528  -2.618 -34.622  1.00  0.00           H  
ATOM    421  HA  CYS A  29       2.826  -2.967 -32.710  1.00  0.00           H  
ATOM    422  HB2 CYS A  29       2.420  -0.365 -34.643  1.00  0.00           H  
ATOM    423  HB3 CYS A  29       1.282  -1.496 -33.925  1.00  0.00           H  
ATOM    424  HG  CYS A  29       4.590   0.244 -32.904  1.00  0.00           H  
ATOM    425  N   CYS A  30       1.160  -4.022 -35.552  1.00  0.00           N  
ATOM    426  CA  CYS A  30      -0.029  -4.743 -35.997  1.00  0.00           C  
ATOM    427  C   CYS A  30      -0.174  -6.063 -35.252  1.00  0.00           C  
ATOM    428  O   CYS A  30      -1.253  -6.387 -34.741  1.00  0.00           O  
ATOM    429  CB  CYS A  30       0.036  -4.979 -37.505  1.00  0.00           C  
ATOM    430  SG  CYS A  30      -1.521  -5.467 -38.267  1.00  0.00           S  
ATOM    431  H   CYS A  30       1.799  -3.232 -36.149  1.00  0.00           H  
ATOM    432  HA  CYS A  30      -1.092  -4.225 -35.892  1.00  0.00           H  
ATOM    433  HB2 CYS A  30       0.934  -5.661 -37.869  1.00  0.00           H  
ATOM    434  HB3 CYS A  30       0.020  -4.019 -38.207  1.00  0.00           H  
ATOM    435  HG  CYS A  30      -2.528  -4.886 -38.483  1.00  0.00           H  
ATOM    436  N   TYR A  31       0.919  -6.828 -35.162  1.00  0.00           N  
ATOM    437  CA  TYR A  31       0.901  -8.096 -34.437  1.00  0.00           C  
ATOM    438  C   TYR A  31       0.514  -7.890 -32.981  1.00  0.00           C  
ATOM    439  O   TYR A  31      -0.349  -8.597 -32.449  1.00  0.00           O  
ATOM    440  CB  TYR A  31       2.270  -8.773 -34.543  1.00  0.00           C  
ATOM    441  CG  TYR A  31       2.475  -9.944 -33.605  1.00  0.00           C  
ATOM    442  CD1 TYR A  31       2.210 -11.245 -34.017  1.00  0.00           C  
ATOM    443  CD2 TYR A  31       2.954  -9.752 -32.314  1.00  0.00           C  
ATOM    444  CE1 TYR A  31       2.404 -12.317 -33.165  1.00  0.00           C  
ATOM    445  CE2 TYR A  31       3.147 -10.814 -31.458  1.00  0.00           C  
ATOM    446  CZ  TYR A  31       2.873 -12.092 -31.886  1.00  0.00           C  
ATOM    447  OH  TYR A  31       3.073 -13.145 -31.024  1.00  0.00           O  
ATOM    448  H   TYR A  31       1.938  -6.491 -35.659  1.00  0.00           H  
ATOM    449  HA  TYR A  31       0.286  -9.005 -34.887  1.00  0.00           H  
ATOM    450  HB2 TYR A  31       2.515  -9.201 -35.623  1.00  0.00           H  
ATOM    451  HB3 TYR A  31       3.152  -8.057 -34.183  1.00  0.00           H  
ATOM    452  HD1 TYR A  31       2.088 -11.716 -35.100  1.00  0.00           H  
ATOM    453  HD2 TYR A  31       3.574  -8.837 -31.881  1.00  0.00           H  
ATOM    454  HE1 TYR A  31       2.263 -13.483 -33.366  1.00  0.00           H  
ATOM    455  HE2 TYR A  31       3.848 -10.658 -30.507  1.00  0.00           H  
ATOM    456  HH  TYR A  31       3.947 -12.888 -30.267  1.00  0.00           H  
ATOM    457  N   ASP A  32       1.159  -6.933 -32.311  1.00  0.00           N  
ATOM    458  CA  ASP A  32       0.869  -6.718 -30.900  1.00  0.00           C  
ATOM    459  C   ASP A  32      -0.581  -6.306 -30.688  1.00  0.00           C  
ATOM    460  O   ASP A  32      -1.159  -6.600 -29.636  1.00  0.00           O  
ATOM    461  CB  ASP A  32       1.821  -5.670 -30.328  1.00  0.00           C  
ATOM    462  CG  ASP A  32       3.266  -6.115 -30.382  1.00  0.00           C  
ATOM    463  OD1 ASP A  32       3.558  -7.241 -29.927  1.00  0.00           O  
ATOM    464  OD2 ASP A  32       4.105  -5.346 -30.890  1.00  0.00           O1-
ATOM    465  H   ASP A  32       2.018  -6.222 -32.684  1.00  0.00           H  
ATOM    466  HA  ASP A  32       1.130  -7.616 -30.161  1.00  0.00           H  
ATOM    467  HB2 ASP A  32       1.787  -5.629 -29.131  1.00  0.00           H  
ATOM    468  HB3 ASP A  32       1.758  -4.579 -30.792  1.00  0.00           H  
ATOM    469  N   HIS A  33      -1.186  -5.643 -31.682  1.00  0.00           N  
ATOM    470  CA  HIS A  33      -2.581  -5.228 -31.581  1.00  0.00           C  
ATOM    471  C   HIS A  33      -3.540  -6.383 -31.840  1.00  0.00           C  
ATOM    472  O   HIS A  33      -4.527  -6.538 -31.112  1.00  0.00           O  
ATOM    473  CB  HIS A  33      -2.858  -4.077 -32.556  1.00  0.00           C  
ATOM    474  CG  HIS A  33      -4.301  -3.679 -32.640  1.00  0.00           C  
ATOM    475  CD2 HIS A  33      -5.048  -3.259 -33.689  1.00  0.00           C  
ATOM    476  ND1 HIS A  33      -5.142  -3.677 -31.547  1.00  0.00           N  
ATOM    477  CE1 HIS A  33      -6.345  -3.280 -31.921  1.00  0.00           C  
ATOM    478  NE2 HIS A  33      -6.315  -3.019 -33.216  1.00  0.00           N  
ATOM    479  H   HIS A  33      -0.486  -4.731 -31.964  1.00  0.00           H  
ATOM    480  HA  HIS A  33      -2.780  -4.951 -30.443  1.00  0.00           H  
ATOM    481  HB2 HIS A  33      -2.341  -3.065 -32.194  1.00  0.00           H  
ATOM    482  HB3 HIS A  33      -2.606  -4.413 -33.670  1.00  0.00           H  
ATOM    483  HD1 HIS A  33      -5.069  -3.792 -30.377  1.00  0.00           H  
ATOM    484  HD2 HIS A  33      -5.057  -3.742 -34.770  1.00  0.00           H  
ATOM    485  HE1 HIS A  33      -7.272  -2.833 -31.333  1.00  0.00           H  
ATOM    486  N   VAL A  34      -3.272  -7.202 -32.862  1.00  0.00           N  
ATOM    487  CA  VAL A  34      -4.227  -8.244 -33.240  1.00  0.00           C  
ATOM    488  C   VAL A  34      -4.217  -9.394 -32.241  1.00  0.00           C  
ATOM    489  O   VAL A  34      -5.267  -9.980 -31.953  1.00  0.00           O  
ATOM    490  CB  VAL A  34      -3.961  -8.747 -34.675  1.00  0.00           C  
ATOM    491  CG1 VAL A  34      -4.185  -7.640 -35.685  1.00  0.00           C  
ATOM    492  CG2 VAL A  34      -2.563  -9.308 -34.811  1.00  0.00           C  
ATOM    493  H   VAL A  34      -2.255  -6.883 -33.352  1.00  0.00           H  
ATOM    494  HA  VAL A  34      -5.305  -7.755 -33.133  1.00  0.00           H  
ATOM    495  HB  VAL A  34      -4.726  -9.628 -34.905  1.00  0.00           H  
ATOM    496 HG11 VAL A  34      -3.527  -7.658 -36.683  1.00  0.00           H  
ATOM    497 HG12 VAL A  34      -5.313  -7.575 -36.077  1.00  0.00           H  
ATOM    498 HG13 VAL A  34      -4.010  -6.489 -35.392  1.00  0.00           H  
ATOM    499 HG21 VAL A  34      -1.683  -8.876 -34.140  1.00  0.00           H  
ATOM    500 HG22 VAL A  34      -2.140  -9.354 -35.925  1.00  0.00           H  
ATOM    501 HG23 VAL A  34      -2.598 -10.467 -34.518  1.00  0.00           H  
ATOM    502  N   ILE A  35      -3.047  -9.743 -31.696  1.00  0.00           N  
ATOM    503  CA  ILE A  35      -2.978 -10.914 -30.821  1.00  0.00           C  
ATOM    504  C   ILE A  35      -3.527 -10.642 -29.429  1.00  0.00           C  
ATOM    505  O   ILE A  35      -3.841 -11.593 -28.703  1.00  0.00           O  
ATOM    506  CB  ILE A  35      -1.546 -11.457 -30.665  1.00  0.00           C  
ATOM    507  CG1 ILE A  35      -0.688 -10.495 -29.847  1.00  0.00           C  
ATOM    508  CG2 ILE A  35      -0.917 -11.726 -32.020  1.00  0.00           C  
ATOM    509  CD1 ILE A  35       0.539 -11.149 -29.259  1.00  0.00           C  
ATOM    510  H   ILE A  35      -2.260  -8.901 -31.438  1.00  0.00           H  
ATOM    511  HA  ILE A  35      -3.629 -11.859 -31.139  1.00  0.00           H  
ATOM    512  HB  ILE A  35      -1.608 -12.488 -30.061  1.00  0.00           H  
ATOM    513 HG12 ILE A  35      -0.176  -9.509 -30.262  1.00  0.00           H  
ATOM    514 HG13 ILE A  35      -1.158 -10.271 -28.767  1.00  0.00           H  
ATOM    515 HG21 ILE A  35      -1.701 -12.283 -32.728  1.00  0.00           H  
ATOM    516 HG22 ILE A  35      -0.245 -11.005 -32.699  1.00  0.00           H  
ATOM    517 HG23 ILE A  35      -0.152 -12.628 -31.815  1.00  0.00           H  
ATOM    518 HD11 ILE A  35       1.678 -10.945 -29.562  1.00  0.00           H  
ATOM    519 HD12 ILE A  35       0.752 -10.804 -28.121  1.00  0.00           H  
ATOM    520 HD13 ILE A  35       0.488 -12.335 -29.084  1.00  0.00           H  
ATOM    521  N   SER A  36      -3.639  -9.379 -29.024  1.00  0.00           N  
ATOM    522  CA  SER A  36      -4.107  -9.051 -27.688  1.00  0.00           C  
ATOM    523  C   SER A  36      -5.498  -8.436 -27.682  1.00  0.00           C  
ATOM    524  O   SER A  36      -5.991  -8.066 -26.612  1.00  0.00           O  
ATOM    525  CB  SER A  36      -3.110  -8.118 -26.992  1.00  0.00           C  
ATOM    526  OG  SER A  36      -2.760  -7.036 -27.833  1.00  0.00           O  
ATOM    527  H   SER A  36      -3.249  -8.371 -29.502  1.00  0.00           H  
ATOM    528  HA  SER A  36      -4.308  -9.966 -26.946  1.00  0.00           H  
ATOM    529  HB2 SER A  36      -2.171  -8.720 -26.552  1.00  0.00           H  
ATOM    530  HB3 SER A  36      -3.511  -7.709 -25.939  1.00  0.00           H  
ATOM    531  HG  SER A  36      -1.734  -6.611 -27.415  1.00  0.00           H  
ATOM    532  N   THR A  37      -6.141  -8.320 -28.843  1.00  0.00           N  
ATOM    533  CA  THR A  37      -7.515  -7.850 -28.963  1.00  0.00           C  
ATOM    534  C   THR A  37      -8.274  -8.754 -29.931  1.00  0.00           C  
ATOM    535  O   THR A  37      -7.710  -9.665 -30.542  1.00  0.00           O  
ATOM    536  CB  THR A  37      -7.575  -6.393 -29.442  1.00  0.00           C  
ATOM    537  CG2 THR A  37      -6.857  -5.480 -28.465  1.00  0.00           C  
ATOM    538  OG1 THR A  37      -6.964  -6.286 -30.735  1.00  0.00           O  
ATOM    539  H   THR A  37      -5.673  -8.537 -29.905  1.00  0.00           H  
ATOM    540  HA  THR A  37      -8.020  -8.133 -27.917  1.00  0.00           H  
ATOM    541  HB  THR A  37      -8.713  -6.053 -29.512  1.00  0.00           H  
ATOM    542  HG1 THR A  37      -6.861  -5.148 -31.007  1.00  0.00           H  
ATOM    543 HG21 THR A  37      -7.642  -5.387 -27.558  1.00  0.00           H  
ATOM    544 HG22 THR A  37      -5.896  -5.870 -27.871  1.00  0.00           H  
ATOM    545 HG23 THR A  37      -6.737  -4.355 -28.839  1.00  0.00           H  
ATOM    546  N   SER A  38      -9.570  -8.491 -30.070  1.00  0.00           N  
ATOM    547  CA  SER A  38     -10.393  -9.220 -31.021  1.00  0.00           C  
ATOM    548  C   SER A  38     -10.274  -8.682 -32.441  1.00  0.00           C  
ATOM    549  O   SER A  38     -10.952  -9.194 -33.337  1.00  0.00           O  
ATOM    550  CB  SER A  38     -11.861  -9.188 -30.584  1.00  0.00           C  
ATOM    551  OG  SER A  38     -12.390  -7.877 -30.677  1.00  0.00           O  
ATOM    552  H   SER A  38     -10.103  -8.278 -29.025  1.00  0.00           H  
ATOM    553  HA  SER A  38     -10.182 -10.391 -31.087  1.00  0.00           H  
ATOM    554  HB2 SER A  38     -11.819 -10.012 -29.709  1.00  0.00           H  
ATOM    555  HB3 SER A  38     -12.904  -9.590 -31.051  1.00  0.00           H  
ATOM    556  HG  SER A  38     -12.685  -7.498 -29.588  1.00  0.00           H  
ATOM    557  N   HIS A  39      -9.443  -7.672 -32.674  1.00  0.00           N  
ATOM    558  CA  HIS A  39      -9.275  -7.132 -34.019  1.00  0.00           C  
ATOM    559  C   HIS A  39      -8.386  -8.086 -34.804  1.00  0.00           C  
ATOM    560  O   HIS A  39      -7.190  -8.208 -34.519  1.00  0.00           O  
ATOM    561  CB  HIS A  39      -8.684  -5.724 -33.977  1.00  0.00           C  
ATOM    562  CG  HIS A  39      -9.601  -4.694 -33.390  1.00  0.00           C  
ATOM    563  CD2 HIS A  39     -10.700  -4.817 -32.607  1.00  0.00           C  
ATOM    564  ND1 HIS A  39      -9.423  -3.341 -33.588  1.00  0.00           N  
ATOM    565  CE1 HIS A  39     -10.371  -2.677 -32.954  1.00  0.00           C  
ATOM    566  NE2 HIS A  39     -11.158  -3.549 -32.349  1.00  0.00           N  
ATOM    567  H   HIS A  39      -8.761  -7.194 -31.841  1.00  0.00           H  
ATOM    568  HA  HIS A  39     -10.387  -7.047 -34.438  1.00  0.00           H  
ATOM    569  HB2 HIS A  39      -7.709  -5.638 -33.298  1.00  0.00           H  
ATOM    570  HB3 HIS A  39      -8.230  -5.695 -35.078  1.00  0.00           H  
ATOM    571  HD1 HIS A  39      -8.561  -2.600 -33.904  1.00  0.00           H  
ATOM    572  HD2 HIS A  39     -11.603  -5.482 -32.207  1.00  0.00           H  
ATOM    573  HE1 HIS A  39     -10.954  -1.642 -32.912  1.00  0.00           H  
ATOM    574  N   LYS A  40      -8.970  -8.777 -35.781  1.00  0.00           N  
ATOM    575  CA  LYS A  40      -8.241  -9.769 -36.557  1.00  0.00           C  
ATOM    576  C   LYS A  40      -8.178  -9.452 -38.044  1.00  0.00           C  
ATOM    577  O   LYS A  40      -7.505 -10.178 -38.785  1.00  0.00           O  
ATOM    578  CB  LYS A  40      -8.862 -11.158 -36.361  1.00  0.00           C  
ATOM    579  CG  LYS A  40      -8.982 -11.592 -34.907  1.00  0.00           C  
ATOM    580  CD  LYS A  40      -7.623 -11.675 -34.228  1.00  0.00           C  
ATOM    581  CE  LYS A  40      -7.767 -12.114 -32.777  1.00  0.00           C  
ATOM    582  NZ  LYS A  40      -6.469 -12.088 -32.052  1.00  0.00           N1+
ATOM    583  H   LYS A  40     -10.141  -8.738 -35.998  1.00  0.00           H  
ATOM    584  HA  LYS A  40      -7.086  -9.662 -36.311  1.00  0.00           H  
ATOM    585  HB2 LYS A  40      -8.251 -12.052 -36.854  1.00  0.00           H  
ATOM    586  HB3 LYS A  40      -9.998 -11.081 -36.748  1.00  0.00           H  
ATOM    587  HG2 LYS A  40      -9.790 -10.905 -34.355  1.00  0.00           H  
ATOM    588  HG3 LYS A  40      -9.595 -12.621 -34.816  1.00  0.00           H  
ATOM    589  HD2 LYS A  40      -6.931 -12.469 -34.781  1.00  0.00           H  
ATOM    590  HD3 LYS A  40      -7.027 -10.657 -34.079  1.00  0.00           H  
ATOM    591  HE2 LYS A  40      -8.666 -11.747 -32.084  1.00  0.00           H  
ATOM    592  HE3 LYS A  40      -8.027 -13.289 -32.795  1.00  0.00           H  
ATOM    593  HZ1 LYS A  40      -6.427 -11.512 -31.002  1.00  0.00           H  
ATOM    594  HZ2 LYS A  40      -6.474 -13.149 -31.474  1.00  0.00           H  
ATOM    595  HZ3 LYS A  40      -5.455 -12.261 -32.658  1.00  0.00           H  
ATOM    596  N   LEU A  41      -8.847  -8.397 -38.504  1.00  0.00           N  
ATOM    597  CA  LEU A  41      -8.852  -8.050 -39.919  1.00  0.00           C  
ATOM    598  C   LEU A  41      -7.718  -7.075 -40.209  1.00  0.00           C  
ATOM    599  O   LEU A  41      -7.651  -6.000 -39.606  1.00  0.00           O  
ATOM    600  CB  LEU A  41     -10.194  -7.447 -40.326  1.00  0.00           C  
ATOM    601  CG  LEU A  41     -10.217  -6.890 -41.748  1.00  0.00           C  
ATOM    602  CD1 LEU A  41      -9.926  -8.005 -42.747  1.00  0.00           C  
ATOM    603  CD2 LEU A  41     -11.545  -6.205 -42.047  1.00  0.00           C  
ATOM    604  H   LEU A  41      -8.967  -7.462 -37.786  1.00  0.00           H  
ATOM    605  HA  LEU A  41      -8.895  -9.132 -40.414  1.00  0.00           H  
ATOM    606  HB2 LEU A  41     -10.594  -6.610 -39.571  1.00  0.00           H  
ATOM    607  HB3 LEU A  41     -11.090  -8.220 -40.127  1.00  0.00           H  
ATOM    608  HG  LEU A  41      -9.450  -5.996 -41.878  1.00  0.00           H  
ATOM    609 HD11 LEU A  41     -10.569  -7.835 -43.744  1.00  0.00           H  
ATOM    610 HD12 LEU A  41      -8.857  -8.322 -43.190  1.00  0.00           H  
ATOM    611 HD13 LEU A  41     -10.409  -9.034 -42.382  1.00  0.00           H  
ATOM    612 HD21 LEU A  41     -12.435  -6.997 -41.877  1.00  0.00           H  
ATOM    613 HD22 LEU A  41     -11.853  -5.819 -43.142  1.00  0.00           H  
ATOM    614 HD23 LEU A  41     -12.048  -5.303 -41.428  1.00  0.00           H  
ATOM    615  N   VAL A  42      -6.837  -7.439 -41.138  1.00  0.00           N  
ATOM    616  CA  VAL A  42      -5.733  -6.583 -41.549  1.00  0.00           C  
ATOM    617  C   VAL A  42      -5.901  -6.249 -43.023  1.00  0.00           C  
ATOM    618  O   VAL A  42      -6.212  -7.125 -43.837  1.00  0.00           O  
ATOM    619  CB  VAL A  42      -4.365  -7.244 -41.291  1.00  0.00           C  
ATOM    620  CG1 VAL A  42      -3.232  -6.363 -41.823  1.00  0.00           C  
ATOM    621  CG2 VAL A  42      -4.185  -7.520 -39.800  1.00  0.00           C  
ATOM    622  H   VAL A  42      -6.886  -8.569 -41.498  1.00  0.00           H  
ATOM    623  HA  VAL A  42      -5.735  -5.568 -40.935  1.00  0.00           H  
ATOM    624  HB  VAL A  42      -4.392  -8.309 -41.813  1.00  0.00           H  
ATOM    625 HG11 VAL A  42      -3.240  -6.280 -43.014  1.00  0.00           H  
ATOM    626 HG12 VAL A  42      -2.183  -6.910 -41.667  1.00  0.00           H  
ATOM    627 HG13 VAL A  42      -3.041  -5.348 -41.221  1.00  0.00           H  
ATOM    628 HG21 VAL A  42      -4.889  -8.393 -39.395  1.00  0.00           H  
ATOM    629 HG22 VAL A  42      -4.500  -6.571 -39.137  1.00  0.00           H  
ATOM    630 HG23 VAL A  42      -3.064  -7.684 -39.426  1.00  0.00           H  
ATOM    631  N   LEU A  43      -5.705  -4.978 -43.362  1.00  0.00           N  
ATOM    632  CA  LEU A  43      -5.854  -4.497 -44.727  1.00  0.00           C  
ATOM    633  C   LEU A  43      -4.494  -4.095 -45.282  1.00  0.00           C  
ATOM    634  O   LEU A  43      -3.723  -3.396 -44.613  1.00  0.00           O  
ATOM    635  CB  LEU A  43      -6.825  -3.318 -44.786  1.00  0.00           C  
ATOM    636  CG  LEU A  43      -8.195  -3.548 -44.143  1.00  0.00           C  
ATOM    637  CD1 LEU A  43      -9.064  -2.316 -44.301  1.00  0.00           C  
ATOM    638  CD2 LEU A  43      -8.880  -4.764 -44.743  1.00  0.00           C  
ATOM    639  H   LEU A  43      -4.734  -4.515 -42.878  1.00  0.00           H  
ATOM    640  HA  LEU A  43      -6.327  -5.303 -45.452  1.00  0.00           H  
ATOM    641  HB2 LEU A  43      -6.393  -2.296 -44.354  1.00  0.00           H  
ATOM    642  HB3 LEU A  43      -6.971  -3.071 -45.950  1.00  0.00           H  
ATOM    643  HG  LEU A  43      -8.030  -3.682 -42.975  1.00  0.00           H  
ATOM    644 HD11 LEU A  43      -9.138  -1.803 -45.384  1.00  0.00           H  
ATOM    645 HD12 LEU A  43     -10.228  -2.497 -44.093  1.00  0.00           H  
ATOM    646 HD13 LEU A  43      -8.547  -1.493 -43.612  1.00  0.00           H  
ATOM    647 HD21 LEU A  43      -8.446  -5.780 -44.277  1.00  0.00           H  
ATOM    648 HD22 LEU A  43     -10.075  -4.894 -44.667  1.00  0.00           H  
ATOM    649 HD23 LEU A  43      -8.849  -4.510 -45.914  1.00  0.00           H  
ATOM    650  N   SER A  44      -4.201  -4.559 -46.496  1.00  0.00           N  
ATOM    651  CA  SER A  44      -3.051  -4.101 -47.264  1.00  0.00           C  
ATOM    652  C   SER A  44      -3.578  -3.477 -48.550  1.00  0.00           C  
ATOM    653  O   SER A  44      -4.641  -2.851 -48.534  1.00  0.00           O  
ATOM    654  CB  SER A  44      -2.090  -5.260 -47.546  1.00  0.00           C  
ATOM    655  OG  SER A  44      -0.848  -4.795 -48.044  1.00  0.00           O  
ATOM    656  H   SER A  44      -4.411  -5.711 -46.667  1.00  0.00           H  
ATOM    657  HA  SER A  44      -2.570  -3.103 -46.834  1.00  0.00           H  
ATOM    658  HB2 SER A  44      -2.371  -6.038 -48.409  1.00  0.00           H  
ATOM    659  HB3 SER A  44      -1.915  -5.866 -46.533  1.00  0.00           H  
ATOM    660  HG  SER A  44       0.037  -5.455 -47.598  1.00  0.00           H  
ATOM    661  N   VAL A  45      -2.860  -3.637 -49.666  1.00  0.00           N  
ATOM    662  CA  VAL A  45      -3.437  -3.293 -50.964  1.00  0.00           C  
ATOM    663  C   VAL A  45      -4.748  -4.041 -51.163  1.00  0.00           C  
ATOM    664  O   VAL A  45      -5.752  -3.473 -51.611  1.00  0.00           O  
ATOM    665  CB  VAL A  45      -2.437  -3.598 -52.093  1.00  0.00           C  
ATOM    666  CG1 VAL A  45      -3.031  -3.221 -53.451  1.00  0.00           C  
ATOM    667  CG2 VAL A  45      -1.111  -2.886 -51.840  1.00  0.00           C  
ATOM    668  H   VAL A  45      -1.707  -3.896 -49.748  1.00  0.00           H  
ATOM    669  HA  VAL A  45      -3.813  -2.169 -51.082  1.00  0.00           H  
ATOM    670  HB  VAL A  45      -2.123  -4.735 -52.281  1.00  0.00           H  
ATOM    671 HG11 VAL A  45      -3.839  -2.343 -53.597  1.00  0.00           H  
ATOM    672 HG12 VAL A  45      -3.525  -4.155 -54.018  1.00  0.00           H  
ATOM    673 HG13 VAL A  45      -2.235  -2.852 -54.274  1.00  0.00           H  
ATOM    674 HG21 VAL A  45      -0.641  -2.263 -50.931  1.00  0.00           H  
ATOM    675 HG22 VAL A  45      -0.235  -3.702 -51.959  1.00  0.00           H  
ATOM    676 HG23 VAL A  45      -0.840  -2.151 -52.750  1.00  0.00           H  
ATOM    677  N   ASN A  46      -4.755  -5.324 -50.835  1.00  0.00           N  
ATOM    678  CA  ASN A  46      -5.961  -6.117 -50.721  1.00  0.00           C  
ATOM    679  C   ASN A  46      -6.172  -6.505 -49.266  1.00  0.00           C  
ATOM    680  O   ASN A  46      -5.231  -6.476 -48.464  1.00  0.00           O  
ATOM    681  CB  ASN A  46      -5.870  -7.373 -51.596  1.00  0.00           C  
ATOM    682  CG  ASN A  46      -5.705  -7.043 -53.064  1.00  0.00           C  
ATOM    683  ND2 ASN A  46      -6.698  -6.365 -53.633  1.00  0.00           N  
ATOM    684  OD1 ASN A  46      -4.696  -7.385 -53.680  1.00  0.00           O  
ATOM    685  H   ASN A  46      -3.760  -5.972 -50.884  1.00  0.00           H  
ATOM    686  HA  ASN A  46      -6.831  -5.411 -51.125  1.00  0.00           H  
ATOM    687  HB2 ASN A  46      -4.901  -8.059 -51.485  1.00  0.00           H  
ATOM    688  HB3 ASN A  46      -6.832  -8.084 -51.678  1.00  0.00           H  
ATOM    689 HD21 ASN A  46      -7.811  -6.696 -53.903  1.00  0.00           H  
ATOM    690 HD22 ASN A  46      -6.511  -5.465 -54.396  1.00  0.00           H  
ATOM    691  N   PRO A  47      -7.400  -6.842 -48.875  1.00  0.00           N  
ATOM    692  CA  PRO A  47      -7.623  -7.276 -47.494  1.00  0.00           C  
ATOM    693  C   PRO A  47      -6.998  -8.639 -47.254  1.00  0.00           C  
ATOM    694  O   PRO A  47      -7.029  -9.516 -48.121  1.00  0.00           O  
ATOM    695  CB  PRO A  47      -9.151  -7.331 -47.376  1.00  0.00           C  
ATOM    696  CG  PRO A  47      -9.662  -6.543 -48.534  1.00  0.00           C  
ATOM    697  CD  PRO A  47      -8.661  -6.746 -49.622  1.00  0.00           C  
ATOM    698  HA  PRO A  47      -7.402  -6.205 -47.031  1.00  0.00           H  
ATOM    699  HB2 PRO A  47     -10.042  -8.126 -47.499  1.00  0.00           H  
ATOM    700  HB3 PRO A  47      -9.196  -7.196 -46.192  1.00  0.00           H  
ATOM    701  HG2 PRO A  47     -10.768  -6.732 -48.964  1.00  0.00           H  
ATOM    702  HG3 PRO A  47      -9.876  -5.402 -48.227  1.00  0.00           H  
ATOM    703  HD2 PRO A  47      -8.919  -7.733 -50.248  1.00  0.00           H  
ATOM    704  HD3 PRO A  47      -8.879  -5.904 -50.446  1.00  0.00           H  
ATOM    705  N   TYR A  48      -6.404  -8.802 -46.070  1.00  0.00           N  
ATOM    706  CA  TYR A  48      -5.842 -10.088 -45.652  1.00  0.00           C  
ATOM    707  C   TYR A  48      -7.003 -11.008 -45.294  1.00  0.00           C  
ATOM    708  O   TYR A  48      -7.428 -11.111 -44.140  1.00  0.00           O  
ATOM    709  CB  TYR A  48      -4.887  -9.923 -44.475  1.00  0.00           C  
ATOM    710  CG  TYR A  48      -3.500  -9.435 -44.848  1.00  0.00           C  
ATOM    711  CD1 TYR A  48      -3.132  -9.256 -46.175  1.00  0.00           C  
ATOM    712  CD2 TYR A  48      -2.557  -9.168 -43.867  1.00  0.00           C  
ATOM    713  CE1 TYR A  48      -1.868  -8.814 -46.511  1.00  0.00           C  
ATOM    714  CE2 TYR A  48      -1.289  -8.728 -44.194  1.00  0.00           C  
ATOM    715  CZ  TYR A  48      -0.948  -8.551 -45.514  1.00  0.00           C  
ATOM    716  OH  TYR A  48       0.320  -8.114 -45.830  1.00  0.00           O  
ATOM    717  H   TYR A  48      -5.741  -7.833 -45.897  1.00  0.00           H  
ATOM    718  HA  TYR A  48      -5.146 -10.709 -46.388  1.00  0.00           H  
ATOM    719  HB2 TYR A  48      -4.670 -10.933 -43.868  1.00  0.00           H  
ATOM    720  HB3 TYR A  48      -5.406  -9.197 -43.691  1.00  0.00           H  
ATOM    721  HD1 TYR A  48      -3.790  -8.850 -47.074  1.00  0.00           H  
ATOM    722  HD2 TYR A  48      -2.601  -9.665 -42.794  1.00  0.00           H  
ATOM    723  HE1 TYR A  48      -1.251  -8.700 -47.517  1.00  0.00           H  
ATOM    724  HE2 TYR A  48      -0.376  -9.153 -43.567  1.00  0.00           H  
ATOM    725  HH  TYR A  48       0.723  -7.365 -45.033  1.00  0.00           H  
ATOM    726  N   VAL A  49      -7.539 -11.672 -46.322  1.00  0.00           N  
ATOM    727  CA  VAL A  49      -8.645 -12.611 -46.182  1.00  0.00           C  
ATOM    728  C   VAL A  49      -8.357 -13.822 -47.060  1.00  0.00           C  
ATOM    729  O   VAL A  49      -7.511 -13.784 -47.956  1.00  0.00           O  
ATOM    730  CB  VAL A  49     -10.008 -11.988 -46.567  1.00  0.00           C  
ATOM    731  CG1 VAL A  49     -10.323 -10.800 -45.683  1.00  0.00           C  
ATOM    732  CG2 VAL A  49     -10.023 -11.589 -48.043  1.00  0.00           C  
ATOM    733  H   VAL A  49      -7.070 -11.625 -47.409  1.00  0.00           H  
ATOM    734  HA  VAL A  49      -8.811 -12.916 -45.050  1.00  0.00           H  
ATOM    735  HB  VAL A  49     -11.026 -12.613 -46.540  1.00  0.00           H  
ATOM    736 HG11 VAL A  49      -9.581  -9.866 -45.754  1.00  0.00           H  
ATOM    737 HG12 VAL A  49     -11.379 -10.329 -46.010  1.00  0.00           H  
ATOM    738 HG13 VAL A  49     -10.476 -10.930 -44.508  1.00  0.00           H  
ATOM    739 HG21 VAL A  49     -10.421 -12.481 -48.740  1.00  0.00           H  
ATOM    740 HG22 VAL A  49     -10.851 -10.751 -48.286  1.00  0.00           H  
ATOM    741 HG23 VAL A  49      -9.166 -11.148 -48.762  1.00  0.00           H  
ATOM    742  N   CYS A  50      -9.074 -14.910 -46.799  1.00  0.00           N  
ATOM    743  CA  CYS A  50      -8.890 -16.104 -47.612  1.00  0.00           C  
ATOM    744  C   CYS A  50      -9.552 -15.915 -48.971  1.00  0.00           C  
ATOM    745  O   CYS A  50     -10.719 -15.518 -49.057  1.00  0.00           O  
ATOM    746  CB  CYS A  50      -9.456 -17.338 -46.912  1.00  0.00           C  
ATOM    747  SG  CYS A  50      -9.093 -18.885 -47.794  1.00  0.00           S  
ATOM    748  H   CYS A  50     -10.097 -14.688 -46.229  1.00  0.00           H  
ATOM    749  HA  CYS A  50      -7.720 -16.276 -47.546  1.00  0.00           H  
ATOM    750  HB2 CYS A  50     -10.203 -18.207 -46.582  1.00  0.00           H  
ATOM    751  HB3 CYS A  50     -10.067 -16.647 -46.157  1.00  0.00           H  
ATOM    752  HG  CYS A  50      -8.761 -19.743 -48.521  1.00  0.00           H  
ATOM    753  N   ASN A  51      -8.798 -16.204 -50.033  1.00  0.00           N  
ATOM    754  CA  ASN A  51      -9.246 -16.015 -51.404  1.00  0.00           C  
ATOM    755  C   ASN A  51      -9.773 -17.297 -52.041  1.00  0.00           C  
ATOM    756  O   ASN A  51      -9.843 -17.381 -53.270  1.00  0.00           O  
ATOM    757  CB  ASN A  51      -8.112 -15.436 -52.248  1.00  0.00           C  
ATOM    758  CG  ASN A  51      -7.975 -13.936 -52.080  1.00  0.00           C  
ATOM    759  ND2 ASN A  51      -8.676 -13.182 -52.920  1.00  0.00           N  
ATOM    760  OD1 ASN A  51      -7.251 -13.459 -51.205  1.00  0.00           O  
ATOM    761  H   ASN A  51      -8.000 -17.082 -50.117  1.00  0.00           H  
ATOM    762  HA  ASN A  51     -10.226 -15.350 -51.559  1.00  0.00           H  
ATOM    763  HB2 ASN A  51      -7.026 -15.929 -52.184  1.00  0.00           H  
ATOM    764  HB3 ASN A  51      -8.355 -15.514 -53.420  1.00  0.00           H  
ATOM    765 HD21 ASN A  51      -8.187 -12.482 -53.753  1.00  0.00           H  
ATOM    766 HD22 ASN A  51      -9.826 -12.876 -52.985  1.00  0.00           H  
ATOM    767  N   ALA A  52     -10.146 -18.294 -51.235  1.00  0.00           N  
ATOM    768  CA  ALA A  52     -10.738 -19.497 -51.797  1.00  0.00           C  
ATOM    769  C   ALA A  52     -12.227 -19.284 -52.061  1.00  0.00           C  
ATOM    770  O   ALA A  52     -12.898 -18.562 -51.319  1.00  0.00           O  
ATOM    771  CB  ALA A  52     -10.547 -20.681 -50.854  1.00  0.00           C  
ATOM    772  H   ALA A  52     -10.469 -18.209 -50.092  1.00  0.00           H  
ATOM    773  HA  ALA A  52     -10.093 -19.688 -52.781  1.00  0.00           H  
ATOM    774  HB1 ALA A  52     -11.578 -21.070 -50.396  1.00  0.00           H  
ATOM    775  HB2 ALA A  52      -9.581 -20.675 -50.158  1.00  0.00           H  
ATOM    776  HB3 ALA A  52     -10.248 -21.616 -51.546  1.00  0.00           H  
ATOM    777  N   PRO A  53     -12.768 -19.901 -53.123  1.00  0.00           N  
ATOM    778  CA  PRO A  53     -14.200 -19.744 -53.419  1.00  0.00           C  
ATOM    779  C   PRO A  53     -15.098 -20.225 -52.289  1.00  0.00           C  
ATOM    780  O   PRO A  53     -15.223 -21.432 -52.056  1.00  0.00           O  
ATOM    781  CB  PRO A  53     -14.393 -20.596 -54.683  1.00  0.00           C  
ATOM    782  CG  PRO A  53     -13.040 -20.658 -55.309  1.00  0.00           C  
ATOM    783  CD  PRO A  53     -12.072 -20.682 -54.161  1.00  0.00           C  
ATOM    784  HA  PRO A  53     -14.448 -18.622 -53.744  1.00  0.00           H  
ATOM    785  HB2 PRO A  53     -14.904 -21.677 -54.574  1.00  0.00           H  
ATOM    786  HB3 PRO A  53     -15.142 -20.013 -55.418  1.00  0.00           H  
ATOM    787  HG2 PRO A  53     -12.817 -19.798 -56.116  1.00  0.00           H  
ATOM    788  HG3 PRO A  53     -12.960 -21.600 -56.046  1.00  0.00           H  
ATOM    789  HD2 PRO A  53     -11.018 -20.437 -54.684  1.00  0.00           H  
ATOM    790  HD3 PRO A  53     -12.135 -21.805 -53.728  1.00  0.00           H  
ATOM    791  N   GLY A  54     -15.720 -19.289 -51.576  1.00  0.00           N  
ATOM    792  CA  GLY A  54     -16.688 -19.612 -50.550  1.00  0.00           C  
ATOM    793  C   GLY A  54     -16.183 -19.567 -49.125  1.00  0.00           C  
ATOM    794  O   GLY A  54     -16.948 -19.896 -48.209  1.00  0.00           O  
ATOM    795  H   GLY A  54     -15.912 -18.176 -51.964  1.00  0.00           H  
ATOM    796  HA2 GLY A  54     -17.265 -20.626 -50.843  1.00  0.00           H  
ATOM    797  HA3 GLY A  54     -17.526 -18.763 -50.404  1.00  0.00           H  
ATOM    798  N   CYS A  55     -14.931 -19.173 -48.901  1.00  0.00           N  
ATOM    799  CA  CYS A  55     -14.365 -19.143 -47.558  1.00  0.00           C  
ATOM    800  C   CYS A  55     -14.538 -17.769 -46.925  1.00  0.00           C  
ATOM    801  O   CYS A  55     -14.302 -16.741 -47.566  1.00  0.00           O  
ATOM    802  CB  CYS A  55     -12.883 -19.511 -47.583  1.00  0.00           C  
ATOM    803  SG  CYS A  55     -12.273 -20.084 -45.984  1.00  0.00           S  
ATOM    804  H   CYS A  55     -14.622 -18.201 -49.512  1.00  0.00           H  
ATOM    805  HA  CYS A  55     -14.849 -20.081 -47.002  1.00  0.00           H  
ATOM    806  HB2 CYS A  55     -12.260 -18.524 -47.813  1.00  0.00           H  
ATOM    807  HB3 CYS A  55     -12.726 -20.434 -48.315  1.00  0.00           H  
ATOM    808  HG  CYS A  55     -12.386 -20.918 -45.146  1.00  0.00           H  
ATOM    809  N   ASP A  56     -14.942 -17.760 -45.654  1.00  0.00           N  
ATOM    810  CA  ASP A  56     -15.167 -16.528 -44.908  1.00  0.00           C  
ATOM    811  C   ASP A  56     -14.173 -16.359 -43.764  1.00  0.00           C  
ATOM    812  O   ASP A  56     -14.482 -15.724 -42.753  1.00  0.00           O  
ATOM    813  CB  ASP A  56     -16.597 -16.475 -44.373  1.00  0.00           C  
ATOM    814  CG  ASP A  56     -16.881 -17.566 -43.366  1.00  0.00           C  
ATOM    815  OD1 ASP A  56     -16.198 -18.611 -43.411  1.00  0.00           O  
ATOM    816  OD2 ASP A  56     -17.791 -17.378 -42.531  1.00  0.00           O1-
ATOM    817  H   ASP A  56     -15.026 -18.842 -45.166  1.00  0.00           H  
ATOM    818  HA  ASP A  56     -15.160 -15.509 -45.532  1.00  0.00           H  
ATOM    819  HB2 ASP A  56     -16.893 -15.432 -43.861  1.00  0.00           H  
ATOM    820  HB3 ASP A  56     -17.408 -16.680 -45.236  1.00  0.00           H  
ATOM    821  N   VAL A  57     -12.978 -16.919 -43.905  1.00  0.00           N  
ATOM    822  CA  VAL A  57     -11.947 -16.762 -42.886  1.00  0.00           C  
ATOM    823  C   VAL A  57     -11.256 -15.423 -43.098  1.00  0.00           C  
ATOM    824  O   VAL A  57     -10.650 -15.187 -44.148  1.00  0.00           O  
ATOM    825  CB  VAL A  57     -10.943 -17.920 -42.927  1.00  0.00           C  
ATOM    826  CG1 VAL A  57      -9.741 -17.605 -42.048  1.00  0.00           C  
ATOM    827  CG2 VAL A  57     -11.617 -19.206 -42.474  1.00  0.00           C  
ATOM    828  H   VAL A  57     -12.627 -17.022 -45.033  1.00  0.00           H  
ATOM    829  HA  VAL A  57     -12.538 -16.889 -41.857  1.00  0.00           H  
ATOM    830  HB  VAL A  57     -10.687 -18.228 -44.045  1.00  0.00           H  
ATOM    831 HG11 VAL A  57     -10.183 -17.508 -40.937  1.00  0.00           H  
ATOM    832 HG12 VAL A  57      -8.988 -18.521 -41.907  1.00  0.00           H  
ATOM    833 HG13 VAL A  57      -9.115 -16.592 -42.114  1.00  0.00           H  
ATOM    834 HG21 VAL A  57     -12.674 -19.529 -42.939  1.00  0.00           H  
ATOM    835 HG22 VAL A  57     -11.883 -19.235 -41.299  1.00  0.00           H  
ATOM    836 HG23 VAL A  57     -11.018 -20.246 -42.479  1.00  0.00           H  
ATOM    837  N   THR A  58     -11.357 -14.540 -42.101  1.00  0.00           N  
ATOM    838  CA  THR A  58     -10.763 -13.207 -42.156  1.00  0.00           C  
ATOM    839  C   THR A  58      -9.863 -12.923 -40.961  1.00  0.00           C  
ATOM    840  O   THR A  58      -9.425 -11.779 -40.786  1.00  0.00           O  
ATOM    841  CB  THR A  58     -11.850 -12.134 -42.230  1.00  0.00           C  
ATOM    842  CG2 THR A  58     -12.719 -12.331 -43.462  1.00  0.00           C  
ATOM    843  OG1 THR A  58     -12.668 -12.209 -41.056  1.00  0.00           O  
ATOM    844  H   THR A  58     -12.255 -14.630 -41.324  1.00  0.00           H  
ATOM    845  HA  THR A  58      -9.986 -13.013 -43.028  1.00  0.00           H  
ATOM    846  HB  THR A  58     -11.486 -11.003 -42.244  1.00  0.00           H  
ATOM    847  HG1 THR A  58     -12.880 -11.117 -40.645  1.00  0.00           H  
ATOM    848 HG21 THR A  58     -13.718 -12.902 -43.118  1.00  0.00           H  
ATOM    849 HG22 THR A  58     -12.517 -12.801 -44.543  1.00  0.00           H  
ATOM    850 HG23 THR A  58     -13.194 -11.278 -43.804  1.00  0.00           H  
ATOM    851  N   ASP A  59      -9.602 -13.923 -40.122  1.00  0.00           N  
ATOM    852  CA  ASP A  59      -8.691 -13.780 -38.994  1.00  0.00           C  
ATOM    853  C   ASP A  59      -7.259 -13.864 -39.505  1.00  0.00           C  
ATOM    854  O   ASP A  59      -6.864 -14.883 -40.079  1.00  0.00           O  
ATOM    855  CB  ASP A  59      -8.966 -14.868 -37.959  1.00  0.00           C  
ATOM    856  CG  ASP A  59      -8.231 -14.640 -36.650  1.00  0.00           C  
ATOM    857  OD1 ASP A  59      -7.051 -14.229 -36.677  1.00  0.00           O  
ATOM    858  OD2 ASP A  59      -8.837 -14.881 -35.584  1.00  0.00           O1-
ATOM    859  H   ASP A  59     -10.425 -14.761 -39.941  1.00  0.00           H  
ATOM    860  HA  ASP A  59      -9.369 -12.923 -38.512  1.00  0.00           H  
ATOM    861  HB2 ASP A  59      -8.801 -16.014 -38.238  1.00  0.00           H  
ATOM    862  HB3 ASP A  59     -10.098 -14.889 -37.559  1.00  0.00           H  
ATOM    863  N   VAL A  60      -6.481 -12.799 -39.294  1.00  0.00           N  
ATOM    864  CA  VAL A  60      -5.110 -12.766 -39.798  1.00  0.00           C  
ATOM    865  C   VAL A  60      -4.261 -13.852 -39.152  1.00  0.00           C  
ATOM    866  O   VAL A  60      -3.284 -14.323 -39.747  1.00  0.00           O  
ATOM    867  CB  VAL A  60      -4.491 -11.379 -39.570  1.00  0.00           C  
ATOM    868  CG1 VAL A  60      -4.317 -11.134 -38.084  1.00  0.00           C  
ATOM    869  CG2 VAL A  60      -3.155 -11.266 -40.290  1.00  0.00           C  
ATOM    870  H   VAL A  60      -6.786 -12.134 -38.370  1.00  0.00           H  
ATOM    871  HA  VAL A  60      -5.222 -12.939 -40.967  1.00  0.00           H  
ATOM    872  HB  VAL A  60      -5.252 -10.696 -40.183  1.00  0.00           H  
ATOM    873 HG11 VAL A  60      -3.877 -11.903 -37.285  1.00  0.00           H  
ATOM    874 HG12 VAL A  60      -3.479 -10.279 -38.029  1.00  0.00           H  
ATOM    875 HG13 VAL A  60      -5.251 -10.601 -37.567  1.00  0.00           H  
ATOM    876 HG21 VAL A  60      -3.116 -10.155 -40.714  1.00  0.00           H  
ATOM    877 HG22 VAL A  60      -3.039 -12.020 -41.207  1.00  0.00           H  
ATOM    878 HG23 VAL A  60      -2.162 -11.484 -39.667  1.00  0.00           H  
ATOM    879  N   THR A  61      -4.599 -14.254 -37.926  1.00  0.00           N  
ATOM    880  CA  THR A  61      -3.855 -15.291 -37.226  1.00  0.00           C  
ATOM    881  C   THR A  61      -4.193 -16.684 -37.734  1.00  0.00           C  
ATOM    882  O   THR A  61      -3.682 -17.667 -37.192  1.00  0.00           O  
ATOM    883  CB  THR A  61      -4.122 -15.213 -35.721  1.00  0.00           C  
ATOM    884  CG2 THR A  61      -3.603 -13.907 -35.150  1.00  0.00           C  
ATOM    885  OG1 THR A  61      -5.531 -15.309 -35.479  1.00  0.00           O  
ATOM    886  H   THR A  61      -5.226 -13.576 -37.190  1.00  0.00           H  
ATOM    887  HA  THR A  61      -2.680 -15.453 -37.350  1.00  0.00           H  
ATOM    888  HB  THR A  61      -3.608 -16.108 -35.115  1.00  0.00           H  
ATOM    889  HG1 THR A  61      -5.701 -15.800 -34.410  1.00  0.00           H  
ATOM    890 HG21 THR A  61      -3.416 -14.254 -34.013  1.00  0.00           H  
ATOM    891 HG22 THR A  61      -2.463 -13.762 -35.474  1.00  0.00           H  
ATOM    892 HG23 THR A  61      -4.190 -12.886 -34.992  1.00  0.00           H  
ATOM    893  N   GLN A  62      -5.049 -16.786 -38.753  1.00  0.00           N  
ATOM    894  CA  GLN A  62      -5.424 -18.058 -39.354  1.00  0.00           C  
ATOM    895  C   GLN A  62      -5.221 -18.035 -40.862  1.00  0.00           C  
ATOM    896  O   GLN A  62      -5.860 -18.814 -41.578  1.00  0.00           O  
ATOM    897  CB  GLN A  62      -6.878 -18.405 -39.024  1.00  0.00           C  
ATOM    898  CG  GLN A  62      -7.211 -18.338 -37.543  1.00  0.00           C  
ATOM    899  CD  GLN A  62      -8.695 -18.498 -37.268  1.00  0.00           C  
ATOM    900  NE2 GLN A  62      -9.100 -18.240 -36.030  1.00  0.00           N  
ATOM    901  OE1 GLN A  62      -9.467 -18.846 -38.159  1.00  0.00           O  
ATOM    902  H   GLN A  62      -5.395 -15.930 -39.478  1.00  0.00           H  
ATOM    903  HA  GLN A  62      -4.739 -18.963 -38.983  1.00  0.00           H  
ATOM    904  HB2 GLN A  62      -7.633 -17.798 -39.718  1.00  0.00           H  
ATOM    905  HB3 GLN A  62      -7.082 -19.544 -39.334  1.00  0.00           H  
ATOM    906  HG2 GLN A  62      -6.820 -17.561 -36.720  1.00  0.00           H  
ATOM    907  HG3 GLN A  62      -6.845 -19.387 -37.081  1.00  0.00           H  
ATOM    908 HE21 GLN A  62     -10.108 -18.763 -35.661  1.00  0.00           H  
ATOM    909 HE22 GLN A  62      -8.675 -17.796 -35.005  1.00  0.00           H  
ATOM    910  N   LEU A  63      -4.353 -17.157 -41.360  1.00  0.00           N  
ATOM    911  CA  LEU A  63      -4.170 -16.974 -42.792  1.00  0.00           C  
ATOM    912  C   LEU A  63      -2.689 -17.032 -43.134  1.00  0.00           C  
ATOM    913  O   LEU A  63      -1.830 -16.751 -42.295  1.00  0.00           O  
ATOM    914  CB  LEU A  63      -4.768 -15.646 -43.267  1.00  0.00           C  
ATOM    915  CG  LEU A  63      -6.291 -15.553 -43.164  1.00  0.00           C  
ATOM    916  CD1 LEU A  63      -6.751 -14.106 -43.294  1.00  0.00           C  
ATOM    917  CD2 LEU A  63      -6.943 -16.435 -44.223  1.00  0.00           C  
ATOM    918  H   LEU A  63      -3.382 -17.088 -40.670  1.00  0.00           H  
ATOM    919  HA  LEU A  63      -4.514 -17.986 -43.301  1.00  0.00           H  
ATOM    920  HB2 LEU A  63      -4.205 -14.830 -42.604  1.00  0.00           H  
ATOM    921  HB3 LEU A  63      -4.571 -15.324 -44.396  1.00  0.00           H  
ATOM    922  HG  LEU A  63      -6.705 -15.974 -42.133  1.00  0.00           H  
ATOM    923 HD11 LEU A  63      -6.003 -13.213 -43.018  1.00  0.00           H  
ATOM    924 HD12 LEU A  63      -7.699 -13.808 -42.635  1.00  0.00           H  
ATOM    925 HD13 LEU A  63      -6.867 -13.923 -44.466  1.00  0.00           H  
ATOM    926 HD21 LEU A  63      -6.950 -17.600 -43.983  1.00  0.00           H  
ATOM    927 HD22 LEU A  63      -8.118 -16.239 -44.306  1.00  0.00           H  
ATOM    928 HD23 LEU A  63      -6.537 -16.303 -45.341  1.00  0.00           H  
ATOM    929  N   TYR A  64      -2.406 -17.401 -44.381  1.00  0.00           N  
ATOM    930  CA  TYR A  64      -1.053 -17.637 -44.857  1.00  0.00           C  
ATOM    931  C   TYR A  64      -0.905 -17.025 -46.239  1.00  0.00           C  
ATOM    932  O   TYR A  64      -1.836 -17.072 -47.049  1.00  0.00           O  
ATOM    933  CB  TYR A  64      -0.723 -19.145 -44.933  1.00  0.00           C  
ATOM    934  CG  TYR A  64      -0.917 -19.907 -43.642  1.00  0.00           C  
ATOM    935  CD1 TYR A  64      -2.189 -20.224 -43.185  1.00  0.00           C  
ATOM    936  CD2 TYR A  64       0.173 -20.332 -42.890  1.00  0.00           C  
ATOM    937  CE1 TYR A  64      -2.376 -20.920 -42.009  1.00  0.00           C  
ATOM    938  CE2 TYR A  64      -0.004 -21.034 -41.711  1.00  0.00           C  
ATOM    939  CZ  TYR A  64      -1.283 -21.325 -41.277  1.00  0.00           C  
ATOM    940  OH  TYR A  64      -1.484 -22.021 -40.107  1.00  0.00           O  
ATOM    941  H   TYR A  64      -3.053 -16.857 -45.210  1.00  0.00           H  
ATOM    942  HA  TYR A  64      -0.305 -17.175 -44.062  1.00  0.00           H  
ATOM    943  HB2 TYR A  64       0.415 -19.274 -45.268  1.00  0.00           H  
ATOM    944  HB3 TYR A  64      -1.369 -19.633 -45.807  1.00  0.00           H  
ATOM    945  HD1 TYR A  64      -3.237 -20.075 -43.720  1.00  0.00           H  
ATOM    946  HD2 TYR A  64       1.271 -20.657 -43.224  1.00  0.00           H  
ATOM    947  HE1 TYR A  64      -3.292 -20.828 -41.259  1.00  0.00           H  
ATOM    948  HE2 TYR A  64       0.826 -21.632 -41.102  1.00  0.00           H  
ATOM    949  HH  TYR A  64      -1.198 -21.351 -39.175  1.00  0.00           H  
ATOM    950  N   LEU A  65       0.272 -16.463 -46.509  1.00  0.00           N  
ATOM    951  CA  LEU A  65       0.602 -15.981 -47.846  1.00  0.00           C  
ATOM    952  C   LEU A  65       1.094 -17.159 -48.677  1.00  0.00           C  
ATOM    953  O   LEU A  65       2.185 -17.689 -48.435  1.00  0.00           O  
ATOM    954  CB  LEU A  65       1.647 -14.871 -47.779  1.00  0.00           C  
ATOM    955  CG  LEU A  65       2.173 -14.313 -49.106  1.00  0.00           C  
ATOM    956  CD1 LEU A  65       1.053 -14.057 -50.096  1.00  0.00           C  
ATOM    957  CD2 LEU A  65       2.926 -13.028 -48.857  1.00  0.00           C  
ATOM    958  H   LEU A  65       1.104 -16.084 -45.753  1.00  0.00           H  
ATOM    959  HA  LEU A  65      -0.404 -15.451 -48.184  1.00  0.00           H  
ATOM    960  HB2 LEU A  65       1.170 -13.869 -47.343  1.00  0.00           H  
ATOM    961  HB3 LEU A  65       2.676 -15.308 -47.342  1.00  0.00           H  
ATOM    962  HG  LEU A  65       2.974 -15.050 -49.602  1.00  0.00           H  
ATOM    963 HD11 LEU A  65      -0.072 -13.802 -49.800  1.00  0.00           H  
ATOM    964 HD12 LEU A  65       1.231 -14.943 -50.881  1.00  0.00           H  
ATOM    965 HD13 LEU A  65       1.226 -13.102 -50.809  1.00  0.00           H  
ATOM    966 HD21 LEU A  65       3.877 -13.109 -49.586  1.00  0.00           H  
ATOM    967 HD22 LEU A  65       2.438 -12.014 -49.267  1.00  0.00           H  
ATOM    968 HD23 LEU A  65       3.378 -12.815 -47.774  1.00  0.00           H  
ATOM    969  N   GLY A  66       0.291 -17.570 -49.649  1.00  0.00           N  
ATOM    970  CA  GLY A  66       0.629 -18.706 -50.486  1.00  0.00           C  
ATOM    971  C   GLY A  66       0.285 -18.433 -51.935  1.00  0.00           C  
ATOM    972  O   GLY A  66      -0.692 -17.748 -52.247  1.00  0.00           O  
ATOM    973  H   GLY A  66      -0.894 -17.521 -49.614  1.00  0.00           H  
ATOM    974  HA2 GLY A  66       0.338 -19.720 -49.938  1.00  0.00           H  
ATOM    975  HA3 GLY A  66       1.814 -18.541 -50.492  1.00  0.00           H  
ATOM    976  N   GLY A  67       1.097 -19.001 -52.826  1.00  0.00           N  
ATOM    977  CA  GLY A  67       1.035 -18.656 -54.230  1.00  0.00           C  
ATOM    978  C   GLY A  67       1.343 -17.185 -54.403  1.00  0.00           C  
ATOM    979  O   GLY A  67       2.499 -16.765 -54.289  1.00  0.00           O  
ATOM    980  H   GLY A  67       2.154 -19.540 -52.725  1.00  0.00           H  
ATOM    981  HA2 GLY A  67       0.069 -19.181 -54.707  1.00  0.00           H  
ATOM    982  HA3 GLY A  67       1.903 -19.077 -54.943  1.00  0.00           H  
ATOM    983  N   MET A  68       0.316 -16.387 -54.663  1.00  0.00           N  
ATOM    984  CA  MET A  68       0.448 -14.939 -54.588  1.00  0.00           C  
ATOM    985  C   MET A  68      -0.871 -14.344 -54.106  1.00  0.00           C  
ATOM    986  O   MET A  68      -1.371 -13.356 -54.643  1.00  0.00           O  
ATOM    987  CB  MET A  68       0.885 -14.342 -55.925  1.00  0.00           C  
ATOM    988  CG  MET A  68       2.277 -13.717 -55.880  1.00  0.00           C  
ATOM    989  SD  MET A  68       2.653 -12.933 -54.289  1.00  0.00           S  
ATOM    990  CE  MET A  68       1.506 -11.555 -54.273  1.00  0.00           C  
ATOM    991  H   MET A  68      -0.540 -16.848 -55.355  1.00  0.00           H  
ATOM    992  HA  MET A  68       1.242 -14.661 -53.747  1.00  0.00           H  
ATOM    993  HB2 MET A  68       0.654 -13.514 -56.769  1.00  0.00           H  
ATOM    994  HB3 MET A  68       0.345 -15.142 -56.648  1.00  0.00           H  
ATOM    995  HG2 MET A  68       3.160 -14.520 -55.937  1.00  0.00           H  
ATOM    996  HG3 MET A  68       2.732 -12.884 -56.607  1.00  0.00           H  
ATOM    997  HE1 MET A  68       0.660 -11.172 -55.025  1.00  0.00           H  
ATOM    998  HE2 MET A  68       1.128 -11.368 -53.157  1.00  0.00           H  
ATOM    999  HE3 MET A  68       2.359 -10.729 -54.432  1.00  0.00           H  
ATOM   1000  N   SER A  69      -1.448 -14.958 -53.080  1.00  0.00           N  
ATOM   1001  CA  SER A  69      -2.687 -14.494 -52.476  1.00  0.00           C  
ATOM   1002  C   SER A  69      -2.703 -14.967 -51.028  1.00  0.00           C  
ATOM   1003  O   SER A  69      -1.696 -15.448 -50.503  1.00  0.00           O  
ATOM   1004  CB  SER A  69      -3.900 -14.987 -53.273  1.00  0.00           C  
ATOM   1005  OG  SER A  69      -5.094 -14.391 -52.799  1.00  0.00           O  
ATOM   1006  H   SER A  69      -0.648 -15.548 -52.442  1.00  0.00           H  
ATOM   1007  HA  SER A  69      -2.614 -13.303 -52.462  1.00  0.00           H  
ATOM   1008  HB2 SER A  69      -3.866 -14.680 -54.435  1.00  0.00           H  
ATOM   1009  HB3 SER A  69      -3.986 -16.172 -53.378  1.00  0.00           H  
ATOM   1010  HG  SER A  69      -5.205 -13.298 -53.266  1.00  0.00           H  
ATOM   1011  N   TYR A  70      -3.850 -14.831 -50.374  1.00  0.00           N  
ATOM   1012  CA  TYR A  70      -3.978 -15.146 -48.961  1.00  0.00           C  
ATOM   1013  C   TYR A  70      -5.021 -16.238 -48.799  1.00  0.00           C  
ATOM   1014  O   TYR A  70      -6.131 -16.125 -49.328  1.00  0.00           O  
ATOM   1015  CB  TYR A  70      -4.347 -13.895 -48.152  1.00  0.00           C  
ATOM   1016  CG  TYR A  70      -3.599 -12.651 -48.596  1.00  0.00           C  
ATOM   1017  CD1 TYR A  70      -4.273 -11.582 -49.176  1.00  0.00           C  
ATOM   1018  CD2 TYR A  70      -2.219 -12.555 -48.456  1.00  0.00           C  
ATOM   1019  CE1 TYR A  70      -3.596 -10.445 -49.593  1.00  0.00           C  
ATOM   1020  CE2 TYR A  70      -1.532 -11.424 -48.871  1.00  0.00           C  
ATOM   1021  CZ  TYR A  70      -2.228 -10.372 -49.440  1.00  0.00           C  
ATOM   1022  OH  TYR A  70      -1.558  -9.243 -49.856  1.00  0.00           O  
ATOM   1023  H   TYR A  70      -4.675 -14.056 -50.766  1.00  0.00           H  
ATOM   1024  HA  TYR A  70      -2.927 -15.491 -48.536  1.00  0.00           H  
ATOM   1025  HB2 TYR A  70      -5.490 -13.574 -48.150  1.00  0.00           H  
ATOM   1026  HB3 TYR A  70      -4.086 -14.087 -47.005  1.00  0.00           H  
ATOM   1027  HD1 TYR A  70      -5.351 -11.575 -49.680  1.00  0.00           H  
ATOM   1028  HD2 TYR A  70      -1.558 -13.242 -47.759  1.00  0.00           H  
ATOM   1029  HE1 TYR A  70      -4.159  -9.777 -50.394  1.00  0.00           H  
ATOM   1030  HE2 TYR A  70      -0.373 -11.166 -48.889  1.00  0.00           H  
ATOM   1031  HH  TYR A  70      -2.286  -8.317 -49.929  1.00  0.00           H  
ATOM   1032  N   TYR A  71      -4.651 -17.300 -48.089  1.00  0.00           N  
ATOM   1033  CA  TYR A  71      -5.522 -18.442 -47.868  1.00  0.00           C  
ATOM   1034  C   TYR A  71      -5.470 -18.841 -46.402  1.00  0.00           C  
ATOM   1035  O   TYR A  71      -4.540 -18.493 -45.672  1.00  0.00           O  
ATOM   1036  CB  TYR A  71      -5.126 -19.639 -48.743  1.00  0.00           C  
ATOM   1037  CG  TYR A  71      -5.031 -19.318 -50.217  1.00  0.00           C  
ATOM   1038  CD1 TYR A  71      -6.168 -19.276 -51.011  1.00  0.00           C  
ATOM   1039  CD2 TYR A  71      -3.803 -19.064 -50.816  1.00  0.00           C  
ATOM   1040  CE1 TYR A  71      -6.089 -18.988 -52.357  1.00  0.00           C  
ATOM   1041  CE2 TYR A  71      -3.713 -18.775 -52.164  1.00  0.00           C  
ATOM   1042  CZ  TYR A  71      -4.862 -18.739 -52.930  1.00  0.00           C  
ATOM   1043  OH  TYR A  71      -4.790 -18.454 -54.276  1.00  0.00           O  
ATOM   1044  H   TYR A  71      -3.548 -17.704 -47.944  1.00  0.00           H  
ATOM   1045  HA  TYR A  71      -6.649 -18.212 -48.158  1.00  0.00           H  
ATOM   1046  HB2 TYR A  71      -5.860 -20.571 -48.754  1.00  0.00           H  
ATOM   1047  HB3 TYR A  71      -4.050 -19.913 -48.317  1.00  0.00           H  
ATOM   1048  HD1 TYR A  71      -7.292 -19.619 -50.853  1.00  0.00           H  
ATOM   1049  HD2 TYR A  71      -2.769 -18.888 -50.272  1.00  0.00           H  
ATOM   1050  HE1 TYR A  71      -6.921 -19.114 -53.202  1.00  0.00           H  
ATOM   1051  HE2 TYR A  71      -2.700 -18.864 -52.777  1.00  0.00           H  
ATOM   1052  HH  TYR A  71      -3.695 -18.664 -54.681  1.00  0.00           H  
ATOM   1053  N   CYS A  72      -6.490 -19.580 -45.985  1.00  0.00           N  
ATOM   1054  CA  CYS A  72      -6.603 -20.071 -44.622  1.00  0.00           C  
ATOM   1055  C   CYS A  72      -5.881 -21.417 -44.512  1.00  0.00           C  
ATOM   1056  O   CYS A  72      -5.243 -21.882 -45.460  1.00  0.00           O  
ATOM   1057  CB  CYS A  72      -8.071 -20.168 -44.227  1.00  0.00           C  
ATOM   1058  SG  CYS A  72      -8.909 -21.577 -44.983  1.00  0.00           S  
ATOM   1059  H   CYS A  72      -7.307 -20.154 -46.622  1.00  0.00           H  
ATOM   1060  HA  CYS A  72      -6.015 -19.564 -43.728  1.00  0.00           H  
ATOM   1061  HB2 CYS A  72      -8.369 -20.566 -43.145  1.00  0.00           H  
ATOM   1062  HB3 CYS A  72      -8.831 -19.347 -44.616  1.00  0.00           H  
ATOM   1063  HG  CYS A  72      -9.878 -22.127 -44.577  1.00  0.00           H  
ATOM   1064  N   LYS A  73      -5.981 -22.060 -43.347  1.00  0.00           N  
ATOM   1065  CA  LYS A  73      -5.327 -23.350 -43.145  1.00  0.00           C  
ATOM   1066  C   LYS A  73      -5.900 -24.418 -44.075  1.00  0.00           C  
ATOM   1067  O   LYS A  73      -5.161 -25.264 -44.594  1.00  0.00           O  
ATOM   1068  CB  LYS A  73      -5.468 -23.757 -41.676  1.00  0.00           C  
ATOM   1069  CG  LYS A  73      -5.372 -25.243 -41.384  1.00  0.00           C  
ATOM   1070  CD  LYS A  73      -3.947 -25.734 -41.481  1.00  0.00           C  
ATOM   1071  CE  LYS A  73      -3.707 -26.883 -40.520  1.00  0.00           C  
ATOM   1072  NZ  LYS A  73      -3.908 -26.455 -39.106  1.00  0.00           N1+
ATOM   1073  H   LYS A  73      -6.292 -21.494 -42.350  1.00  0.00           H  
ATOM   1074  HA  LYS A  73      -4.159 -23.197 -43.259  1.00  0.00           H  
ATOM   1075  HB2 LYS A  73      -4.786 -23.202 -40.860  1.00  0.00           H  
ATOM   1076  HB3 LYS A  73      -6.532 -23.530 -41.169  1.00  0.00           H  
ATOM   1077  HG2 LYS A  73      -5.985 -26.071 -41.995  1.00  0.00           H  
ATOM   1078  HG3 LYS A  73      -5.961 -25.368 -40.345  1.00  0.00           H  
ATOM   1079  HD2 LYS A  73      -3.729 -26.144 -42.586  1.00  0.00           H  
ATOM   1080  HD3 LYS A  73      -3.041 -25.022 -41.159  1.00  0.00           H  
ATOM   1081  HE2 LYS A  73      -4.232 -27.944 -40.282  1.00  0.00           H  
ATOM   1082  HE3 LYS A  73      -2.760 -27.433 -41.032  1.00  0.00           H  
ATOM   1083  HZ1 LYS A  73      -2.807 -26.617 -38.647  1.00  0.00           H  
ATOM   1084  HZ2 LYS A  73      -4.593 -27.156 -38.410  1.00  0.00           H  
ATOM   1085  HZ3 LYS A  73      -4.220 -25.406 -38.607  1.00  0.00           H  
ATOM   1086  N   SER A  74      -7.212 -24.383 -44.315  1.00  0.00           N  
ATOM   1087  CA  SER A  74      -7.843 -25.415 -45.133  1.00  0.00           C  
ATOM   1088  C   SER A  74      -7.466 -25.299 -46.607  1.00  0.00           C  
ATOM   1089  O   SER A  74      -7.421 -26.317 -47.311  1.00  0.00           O  
ATOM   1090  CB  SER A  74      -9.363 -25.350 -44.976  1.00  0.00           C  
ATOM   1091  OG  SER A  74      -9.745 -25.524 -43.622  1.00  0.00           O  
ATOM   1092  H   SER A  74      -7.908 -23.782 -43.563  1.00  0.00           H  
ATOM   1093  HA  SER A  74      -7.543 -26.553 -44.924  1.00  0.00           H  
ATOM   1094  HB2 SER A  74      -9.898 -24.478 -45.589  1.00  0.00           H  
ATOM   1095  HB3 SER A  74      -9.957 -26.355 -45.285  1.00  0.00           H  
ATOM   1096  HG  SER A  74      -8.883 -26.088 -43.029  1.00  0.00           H  
ATOM   1097  N   HIS A  75      -7.186 -24.086 -47.092  1.00  0.00           N  
ATOM   1098  CA  HIS A  75      -7.030 -23.842 -48.523  1.00  0.00           C  
ATOM   1099  C   HIS A  75      -5.627 -23.393 -48.920  1.00  0.00           C  
ATOM   1100  O   HIS A  75      -5.402 -23.074 -50.093  1.00  0.00           O  
ATOM   1101  CB  HIS A  75      -8.049 -22.798 -48.993  1.00  0.00           C  
ATOM   1102  CG  HIS A  75      -9.469 -23.146 -48.667  1.00  0.00           C  
ATOM   1103  CD2 HIS A  75     -10.217 -24.231 -48.982  1.00  0.00           C  
ATOM   1104  ND1 HIS A  75     -10.288 -22.316 -47.932  1.00  0.00           N  
ATOM   1105  CE1 HIS A  75     -11.478 -22.876 -47.804  1.00  0.00           C  
ATOM   1106  NE2 HIS A  75     -11.462 -24.038 -48.432  1.00  0.00           N  
ATOM   1107  H   HIS A  75      -7.349 -23.109 -46.446  1.00  0.00           H  
ATOM   1108  HA  HIS A  75      -7.135 -24.848 -49.159  1.00  0.00           H  
ATOM   1109  HB2 HIS A  75      -7.768 -21.742 -48.537  1.00  0.00           H  
ATOM   1110  HB3 HIS A  75      -8.036 -22.862 -50.186  1.00  0.00           H  
ATOM   1111  HD1 HIS A  75     -10.233 -21.413 -47.170  1.00  0.00           H  
ATOM   1112  HD2 HIS A  75     -10.233 -25.203 -49.669  1.00  0.00           H  
ATOM   1113  HE1 HIS A  75     -12.524 -22.980 -47.240  1.00  0.00           H  
ATOM   1114  N   LYS A  76      -4.681 -23.360 -47.990  1.00  0.00           N  
ATOM   1115  CA  LYS A  76      -3.368 -22.822 -48.308  1.00  0.00           C  
ATOM   1116  C   LYS A  76      -2.584 -23.806 -49.177  1.00  0.00           C  
ATOM   1117  O   LYS A  76      -2.665 -25.023 -48.970  1.00  0.00           O  
ATOM   1118  CB  LYS A  76      -2.589 -22.503 -47.030  1.00  0.00           C  
ATOM   1119  CG  LYS A  76      -2.385 -23.691 -46.098  1.00  0.00           C  
ATOM   1120  CD  LYS A  76      -1.562 -23.299 -44.883  1.00  0.00           C  
ATOM   1121  CE  LYS A  76      -0.389 -24.245 -44.694  1.00  0.00           C  
ATOM   1122  NZ  LYS A  76       0.500 -24.255 -45.890  1.00  0.00           N1+
ATOM   1123  H   LYS A  76      -4.790 -24.264 -47.220  1.00  0.00           H  
ATOM   1124  HA  LYS A  76      -3.583 -21.939 -49.068  1.00  0.00           H  
ATOM   1125  HB2 LYS A  76      -3.224 -21.666 -46.463  1.00  0.00           H  
ATOM   1126  HB3 LYS A  76      -1.527 -22.030 -47.308  1.00  0.00           H  
ATOM   1127  HG2 LYS A  76      -3.208 -24.321 -45.507  1.00  0.00           H  
ATOM   1128  HG3 LYS A  76      -1.924 -24.619 -46.695  1.00  0.00           H  
ATOM   1129  HD2 LYS A  76      -0.933 -22.291 -44.998  1.00  0.00           H  
ATOM   1130  HD3 LYS A  76      -2.184 -23.097 -43.889  1.00  0.00           H  
ATOM   1131  HE2 LYS A  76       0.139 -25.301 -44.417  1.00  0.00           H  
ATOM   1132  HE3 LYS A  76      -0.633 -24.355 -43.515  1.00  0.00           H  
ATOM   1133  HZ1 LYS A  76       0.821 -25.354 -46.268  1.00  0.00           H  
ATOM   1134  HZ2 LYS A  76       1.547 -23.967 -45.371  1.00  0.00           H  
ATOM   1135  HZ3 LYS A  76       0.273 -23.799 -46.965  1.00  0.00           H  
ATOM   1136  N   PRO A  77      -1.821 -23.315 -50.153  1.00  0.00           N  
ATOM   1137  CA  PRO A  77      -0.980 -24.201 -50.964  1.00  0.00           C  
ATOM   1138  C   PRO A  77       0.203 -24.700 -50.156  1.00  0.00           C  
ATOM   1139  O   PRO A  77       0.498 -24.160 -49.079  1.00  0.00           O  
ATOM   1140  CB  PRO A  77      -0.533 -23.296 -52.120  1.00  0.00           C  
ATOM   1141  CG  PRO A  77      -0.563 -21.935 -51.550  1.00  0.00           C  
ATOM   1142  CD  PRO A  77      -1.720 -21.912 -50.585  1.00  0.00           C  
ATOM   1143  HA  PRO A  77      -1.721 -25.044 -51.371  1.00  0.00           H  
ATOM   1144  HB2 PRO A  77      -1.287 -23.330 -53.062  1.00  0.00           H  
ATOM   1145  HB3 PRO A  77       0.405 -23.587 -52.806  1.00  0.00           H  
ATOM   1146  HG2 PRO A  77      -0.889 -21.276 -52.510  1.00  0.00           H  
ATOM   1147  HG3 PRO A  77       0.606 -21.672 -51.494  1.00  0.00           H  
ATOM   1148  HD2 PRO A  77      -1.356 -21.106 -49.790  1.00  0.00           H  
ATOM   1149  HD3 PRO A  77      -2.754 -21.767 -51.166  1.00  0.00           H  
ATOM   1150  N   PRO A  78       0.902 -25.734 -50.632  1.00  0.00           N  
ATOM   1151  CA  PRO A  78       2.016 -26.278 -49.832  1.00  0.00           C  
ATOM   1152  C   PRO A  78       3.109 -25.265 -49.535  1.00  0.00           C  
ATOM   1153  O   PRO A  78       3.564 -25.175 -48.389  1.00  0.00           O  
ATOM   1154  CB  PRO A  78       2.516 -27.442 -50.697  1.00  0.00           C  
ATOM   1155  CG  PRO A  78       1.311 -27.869 -51.453  1.00  0.00           C  
ATOM   1156  CD  PRO A  78       0.575 -26.601 -51.777  1.00  0.00           C  
ATOM   1157  HA  PRO A  78       1.646 -26.745 -48.798  1.00  0.00           H  
ATOM   1158  HB2 PRO A  78       2.863 -28.313 -49.945  1.00  0.00           H  
ATOM   1159  HB3 PRO A  78       3.425 -27.380 -51.474  1.00  0.00           H  
ATOM   1160  HG2 PRO A  78       1.539 -28.570 -52.399  1.00  0.00           H  
ATOM   1161  HG3 PRO A  78       0.708 -28.642 -50.762  1.00  0.00           H  
ATOM   1162  HD2 PRO A  78       0.940 -26.143 -52.823  1.00  0.00           H  
ATOM   1163  HD3 PRO A  78      -0.531 -26.961 -52.058  1.00  0.00           H  
ATOM   1164  N   ILE A  79       3.550 -24.501 -50.529  1.00  0.00           N  
ATOM   1165  CA  ILE A  79       4.565 -23.478 -50.299  1.00  0.00           C  
ATOM   1166  C   ILE A  79       3.858 -22.235 -49.771  1.00  0.00           C  
ATOM   1167  O   ILE A  79       3.090 -21.593 -50.491  1.00  0.00           O  
ATOM   1168  CB  ILE A  79       5.359 -23.167 -51.572  1.00  0.00           C  
ATOM   1169  CG1 ILE A  79       5.928 -24.456 -52.171  1.00  0.00           C  
ATOM   1170  CG2 ILE A  79       6.472 -22.169 -51.265  1.00  0.00           C  
ATOM   1171  CD1 ILE A  79       6.564 -24.268 -53.535  1.00  0.00           C  
ATOM   1172  H   ILE A  79       3.035 -24.452 -51.598  1.00  0.00           H  
ATOM   1173  HA  ILE A  79       5.358 -24.004 -49.578  1.00  0.00           H  
ATOM   1174  HB  ILE A  79       4.732 -22.679 -52.463  1.00  0.00           H  
ATOM   1175 HG12 ILE A  79       6.821 -24.840 -51.469  1.00  0.00           H  
ATOM   1176 HG13 ILE A  79       5.192 -25.377 -52.376  1.00  0.00           H  
ATOM   1177 HG21 ILE A  79       6.910 -22.097 -50.150  1.00  0.00           H  
ATOM   1178 HG22 ILE A  79       6.123 -21.047 -51.511  1.00  0.00           H  
ATOM   1179 HG23 ILE A  79       7.498 -22.187 -51.892  1.00  0.00           H  
ATOM   1180 HD11 ILE A  79       7.756 -24.437 -53.423  1.00  0.00           H  
ATOM   1181 HD12 ILE A  79       6.264 -25.231 -54.197  1.00  0.00           H  
ATOM   1182 HD13 ILE A  79       6.430 -23.390 -54.353  1.00  0.00           H  
ATOM   1183  N   SER A  80       4.115 -21.895 -48.513  1.00  0.00           N  
ATOM   1184  CA  SER A  80       3.459 -20.752 -47.896  1.00  0.00           C  
ATOM   1185  C   SER A  80       4.225 -20.364 -46.642  1.00  0.00           C  
ATOM   1186  O   SER A  80       5.165 -21.045 -46.225  1.00  0.00           O  
ATOM   1187  CB  SER A  80       2.002 -21.068 -47.556  1.00  0.00           C  
ATOM   1188  OG  SER A  80       1.931 -22.094 -46.582  1.00  0.00           O  
ATOM   1189  H   SER A  80       4.948 -22.496 -47.912  1.00  0.00           H  
ATOM   1190  HA  SER A  80       3.838 -19.893 -48.633  1.00  0.00           H  
ATOM   1191  HB2 SER A  80       1.190 -21.579 -48.280  1.00  0.00           H  
ATOM   1192  HB3 SER A  80       1.644 -19.940 -47.423  1.00  0.00           H  
ATOM   1193  HG  SER A  80       2.623 -21.777 -45.676  1.00  0.00           H  
ATOM   1194  N   PHE A  81       3.807 -19.250 -46.045  1.00  0.00           N  
ATOM   1195  CA  PHE A  81       4.279 -18.856 -44.728  1.00  0.00           C  
ATOM   1196  C   PHE A  81       3.181 -18.058 -44.045  1.00  0.00           C  
ATOM   1197  O   PHE A  81       2.399 -17.380 -44.721  1.00  0.00           O  
ATOM   1198  CB  PHE A  81       5.590 -18.053 -44.795  1.00  0.00           C  
ATOM   1199  CG  PHE A  81       5.483 -16.735 -45.511  1.00  0.00           C  
ATOM   1200  CD1 PHE A  81       5.150 -15.576 -44.821  1.00  0.00           C  
ATOM   1201  CD2 PHE A  81       5.765 -16.644 -46.864  1.00  0.00           C  
ATOM   1202  CE1 PHE A  81       5.072 -14.362 -45.471  1.00  0.00           C  
ATOM   1203  CE2 PHE A  81       5.690 -15.428 -47.519  1.00  0.00           C  
ATOM   1204  CZ  PHE A  81       5.345 -14.289 -46.821  1.00  0.00           C  
ATOM   1205  H   PHE A  81       3.706 -18.311 -46.761  1.00  0.00           H  
ATOM   1206  HA  PHE A  81       4.528 -19.863 -44.139  1.00  0.00           H  
ATOM   1207  HB2 PHE A  81       6.256 -17.783 -43.835  1.00  0.00           H  
ATOM   1208  HB3 PHE A  81       6.435 -18.722 -45.320  1.00  0.00           H  
ATOM   1209  HD1 PHE A  81       5.569 -15.478 -43.711  1.00  0.00           H  
ATOM   1210  HD2 PHE A  81       6.597 -17.346 -47.347  1.00  0.00           H  
ATOM   1211  HE1 PHE A  81       5.345 -13.468 -44.744  1.00  0.00           H  
ATOM   1212  HE2 PHE A  81       6.252 -15.350 -48.567  1.00  0.00           H  
ATOM   1213  HZ  PHE A  81       6.066 -13.445 -47.250  1.00  0.00           H  
ATOM   1214  N   PRO A  82       3.088 -18.125 -42.717  1.00  0.00           N  
ATOM   1215  CA  PRO A  82       1.982 -17.462 -42.021  1.00  0.00           C  
ATOM   1216  C   PRO A  82       2.097 -15.947 -42.082  1.00  0.00           C  
ATOM   1217  O   PRO A  82       3.192 -15.378 -42.079  1.00  0.00           O  
ATOM   1218  CB  PRO A  82       2.117 -17.973 -40.583  1.00  0.00           C  
ATOM   1219  CG  PRO A  82       3.576 -18.259 -40.446  1.00  0.00           C  
ATOM   1220  CD  PRO A  82       3.994 -18.810 -41.780  1.00  0.00           C  
ATOM   1221  HA  PRO A  82       0.982 -17.995 -42.367  1.00  0.00           H  
ATOM   1222  HB2 PRO A  82       1.867 -18.978 -39.969  1.00  0.00           H  
ATOM   1223  HB3 PRO A  82       1.271 -17.376 -39.972  1.00  0.00           H  
ATOM   1224  HG2 PRO A  82       4.218 -17.268 -40.240  1.00  0.00           H  
ATOM   1225  HG3 PRO A  82       4.002 -18.977 -39.581  1.00  0.00           H  
ATOM   1226  HD2 PRO A  82       5.180 -18.634 -41.718  1.00  0.00           H  
ATOM   1227  HD3 PRO A  82       4.022 -20.006 -41.717  1.00  0.00           H  
ATOM   1228  N   LEU A  83       0.936 -15.291 -42.136  1.00  0.00           N  
ATOM   1229  CA  LEU A  83       0.923 -13.834 -42.217  1.00  0.00           C  
ATOM   1230  C   LEU A  83       1.237 -13.203 -40.868  1.00  0.00           C  
ATOM   1231  O   LEU A  83       1.953 -12.198 -40.799  1.00  0.00           O  
ATOM   1232  CB  LEU A  83      -0.430 -13.346 -42.736  1.00  0.00           C  
ATOM   1233  CG  LEU A  83      -0.685 -13.544 -44.228  1.00  0.00           C  
ATOM   1234  CD1 LEU A  83      -2.095 -13.108 -44.599  1.00  0.00           C  
ATOM   1235  CD2 LEU A  83       0.351 -12.773 -45.030  1.00  0.00           C  
ATOM   1236  H   LEU A  83       0.020 -15.834 -41.617  1.00  0.00           H  
ATOM   1237  HA  LEU A  83       1.897 -13.544 -42.834  1.00  0.00           H  
ATOM   1238  HB2 LEU A  83      -0.482 -12.199 -42.412  1.00  0.00           H  
ATOM   1239  HB3 LEU A  83      -1.313 -13.888 -42.145  1.00  0.00           H  
ATOM   1240  HG  LEU A  83      -0.649 -14.682 -44.561  1.00  0.00           H  
ATOM   1241 HD11 LEU A  83      -2.815 -14.051 -44.689  1.00  0.00           H  
ATOM   1242 HD12 LEU A  83      -2.276 -12.537 -45.628  1.00  0.00           H  
ATOM   1243 HD13 LEU A  83      -2.536 -12.328 -43.810  1.00  0.00           H  
ATOM   1244 HD21 LEU A  83       0.587 -11.751 -44.457  1.00  0.00           H  
ATOM   1245 HD22 LEU A  83       1.361 -13.401 -45.137  1.00  0.00           H  
ATOM   1246 HD23 LEU A  83       0.062 -12.283 -46.083  1.00  0.00           H  
ATOM   1247  N   CYS A  84       0.729 -13.787 -39.788  1.00  0.00           N  
ATOM   1248  CA  CYS A  84       0.887 -13.248 -38.439  1.00  0.00           C  
ATOM   1249  C   CYS A  84       1.610 -14.279 -37.575  1.00  0.00           C  
ATOM   1250  O   CYS A  84       0.988 -15.227 -37.087  1.00  0.00           O  
ATOM   1251  CB  CYS A  84      -0.469 -12.885 -37.847  1.00  0.00           C  
ATOM   1252  SG  CYS A  84      -0.396 -12.321 -36.143  1.00  0.00           S  
ATOM   1253  H   CYS A  84       0.378 -14.909 -39.628  1.00  0.00           H  
ATOM   1254  HA  CYS A  84       1.460 -12.265 -38.109  1.00  0.00           H  
ATOM   1255  HB2 CYS A  84      -1.162 -13.829 -38.088  1.00  0.00           H  
ATOM   1256  HB3 CYS A  84      -0.993 -11.823 -37.865  1.00  0.00           H  
ATOM   1257  HG  CYS A  84      -0.378 -12.571 -34.988  1.00  0.00           H  
ATOM   1258  N   ALA A  85       2.913 -14.089 -37.378  1.00  0.00           N  
ATOM   1259  CA  ALA A  85       3.696 -14.975 -36.529  1.00  0.00           C  
ATOM   1260  C   ALA A  85       5.021 -14.307 -36.202  1.00  0.00           C  
ATOM   1261  O   ALA A  85       5.435 -13.351 -36.863  1.00  0.00           O  
ATOM   1262  CB  ALA A  85       3.937 -16.334 -37.195  1.00  0.00           C  
ATOM   1263  H   ALA A  85       3.549 -13.667 -38.302  1.00  0.00           H  
ATOM   1264  HA  ALA A  85       3.104 -15.215 -35.522  1.00  0.00           H  
ATOM   1265  HB1 ALA A  85       2.974 -17.043 -37.257  1.00  0.00           H  
ATOM   1266  HB2 ALA A  85       4.536 -16.157 -38.214  1.00  0.00           H  
ATOM   1267  HB3 ALA A  85       4.690 -17.131 -36.696  1.00  0.00           H  
ATOM   1268  N   ASN A  86       5.675 -14.827 -35.160  1.00  0.00           N  
ATOM   1269  CA  ASN A  86       7.026 -14.412 -34.781  1.00  0.00           C  
ATOM   1270  C   ASN A  86       7.088 -12.925 -34.424  1.00  0.00           C  
ATOM   1271  O   ASN A  86       8.075 -12.244 -34.710  1.00  0.00           O  
ATOM   1272  CB  ASN A  86       8.026 -14.742 -35.891  1.00  0.00           C  
ATOM   1273  CG  ASN A  86       9.436 -14.894 -35.378  1.00  0.00           C  
ATOM   1274  ND2 ASN A  86      10.407 -14.573 -36.222  1.00  0.00           N  
ATOM   1275  OD1 ASN A  86       9.655 -15.296 -34.236  1.00  0.00           O  
ATOM   1276  H   ASN A  86       5.256 -15.695 -34.459  1.00  0.00           H  
ATOM   1277  HA  ASN A  86       7.351 -14.993 -33.790  1.00  0.00           H  
ATOM   1278  HB2 ASN A  86       7.891 -15.828 -36.375  1.00  0.00           H  
ATOM   1279  HB3 ASN A  86       8.070 -14.026 -36.849  1.00  0.00           H  
ATOM   1280 HD21 ASN A  86      10.610 -13.958 -37.221  1.00  0.00           H  
ATOM   1281 HD22 ASN A  86      11.503 -14.964 -35.958  1.00  0.00           H  
ATOM   1282  N   GLY A  87       6.033 -12.410 -33.797  1.00  0.00           N  
ATOM   1283  CA  GLY A  87       5.990 -11.025 -33.383  1.00  0.00           C  
ATOM   1284  C   GLY A  87       5.662 -10.020 -34.468  1.00  0.00           C  
ATOM   1285  O   GLY A  87       5.708  -8.811 -34.201  1.00  0.00           O  
ATOM   1286  H   GLY A  87       5.536 -13.090 -32.957  1.00  0.00           H  
ATOM   1287  HA2 GLY A  87       7.103 -10.994 -32.917  1.00  0.00           H  
ATOM   1288  HA3 GLY A  87       5.529 -10.430 -32.453  1.00  0.00           H  
ATOM   1289  N   GLN A  88       5.328 -10.465 -35.679  1.00  0.00           N  
ATOM   1290  CA  GLN A  88       5.080  -9.544 -36.777  1.00  0.00           C  
ATOM   1291  C   GLN A  88       3.927 -10.040 -37.637  1.00  0.00           C  
ATOM   1292  O   GLN A  88       3.708 -11.245 -37.780  1.00  0.00           O  
ATOM   1293  CB  GLN A  88       6.330  -9.355 -37.656  1.00  0.00           C  
ATOM   1294  CG  GLN A  88       7.498  -8.671 -36.958  1.00  0.00           C  
ATOM   1295  CD  GLN A  88       8.575  -8.215 -37.928  1.00  0.00           C  
ATOM   1296  NE2 GLN A  88       9.695  -7.743 -37.391  1.00  0.00           N  
ATOM   1297  OE1 GLN A  88       8.400  -8.282 -39.144  1.00  0.00           O  
ATOM   1298  H   GLN A  88       5.081 -11.617 -35.752  1.00  0.00           H  
ATOM   1299  HA  GLN A  88       4.796  -8.514 -36.262  1.00  0.00           H  
ATOM   1300  HB2 GLN A  88       6.340 -10.570 -37.606  1.00  0.00           H  
ATOM   1301  HB3 GLN A  88       5.902  -8.527 -38.382  1.00  0.00           H  
ATOM   1302  HG2 GLN A  88       7.385  -7.821 -36.133  1.00  0.00           H  
ATOM   1303  HG3 GLN A  88       8.080  -9.505 -36.324  1.00  0.00           H  
ATOM   1304 HE21 GLN A  88      10.590  -7.207 -37.966  1.00  0.00           H  
ATOM   1305 HE22 GLN A  88      10.332  -8.362 -36.590  1.00  0.00           H  
ATOM   1306  N   VAL A  89       3.180  -9.092 -38.200  1.00  0.00           N  
ATOM   1307  CA  VAL A  89       2.269  -9.361 -39.304  1.00  0.00           C  
ATOM   1308  C   VAL A  89       2.985  -8.978 -40.589  1.00  0.00           C  
ATOM   1309  O   VAL A  89       3.558  -7.886 -40.685  1.00  0.00           O  
ATOM   1310  CB  VAL A  89       0.947  -8.592 -39.158  1.00  0.00           C  
ATOM   1311  CG1 VAL A  89       0.017  -8.947 -40.306  1.00  0.00           C  
ATOM   1312  CG2 VAL A  89       0.284  -8.903 -37.833  1.00  0.00           C  
ATOM   1313  H   VAL A  89       3.435  -7.946 -38.305  1.00  0.00           H  
ATOM   1314  HA  VAL A  89       2.061 -10.526 -39.349  1.00  0.00           H  
ATOM   1315  HB  VAL A  89       1.226  -7.441 -39.225  1.00  0.00           H  
ATOM   1316 HG11 VAL A  89      -0.556  -9.987 -40.209  1.00  0.00           H  
ATOM   1317 HG12 VAL A  89       0.393  -8.992 -41.438  1.00  0.00           H  
ATOM   1318 HG13 VAL A  89      -0.815  -8.091 -40.316  1.00  0.00           H  
ATOM   1319 HG21 VAL A  89       0.922  -9.533 -37.049  1.00  0.00           H  
ATOM   1320 HG22 VAL A  89      -0.221  -7.909 -37.404  1.00  0.00           H  
ATOM   1321 HG23 VAL A  89      -0.679  -9.601 -37.925  1.00  0.00           H  
ATOM   1322  N   PHE A  90       2.966  -9.877 -41.570  1.00  0.00           N  
ATOM   1323  CA  PHE A  90       3.753  -9.669 -42.777  1.00  0.00           C  
ATOM   1324  C   PHE A  90       3.296  -8.423 -43.528  1.00  0.00           C  
ATOM   1325  O   PHE A  90       2.109  -8.092 -43.574  1.00  0.00           O  
ATOM   1326  CB  PHE A  90       3.667 -10.883 -43.697  1.00  0.00           C  
ATOM   1327  CG  PHE A  90       4.418 -10.708 -44.980  1.00  0.00           C  
ATOM   1328  CD1 PHE A  90       3.747 -10.449 -46.164  1.00  0.00           C  
ATOM   1329  CD2 PHE A  90       5.800 -10.767 -44.997  1.00  0.00           C  
ATOM   1330  CE1 PHE A  90       4.444 -10.272 -47.346  1.00  0.00           C  
ATOM   1331  CE2 PHE A  90       6.503 -10.595 -46.175  1.00  0.00           C  
ATOM   1332  CZ  PHE A  90       5.825 -10.347 -47.350  1.00  0.00           C  
ATOM   1333  H   PHE A  90       2.011 -10.448 -42.006  1.00  0.00           H  
ATOM   1334  HA  PHE A  90       4.919  -9.801 -42.622  1.00  0.00           H  
ATOM   1335  HB2 PHE A  90       4.046 -11.874 -43.146  1.00  0.00           H  
ATOM   1336  HB3 PHE A  90       2.566 -11.021 -44.120  1.00  0.00           H  
ATOM   1337  HD1 PHE A  90       2.634 -10.131 -46.428  1.00  0.00           H  
ATOM   1338  HD2 PHE A  90       6.605 -11.232 -44.254  1.00  0.00           H  
ATOM   1339  HE1 PHE A  90       4.056  -9.663 -48.292  1.00  0.00           H  
ATOM   1340  HE2 PHE A  90       7.685 -10.633 -46.316  1.00  0.00           H  
ATOM   1341  HZ  PHE A  90       6.449 -10.006 -48.306  1.00  0.00           H  
ATOM   1342  N   GLY A  91       4.262  -7.739 -44.129  1.00  0.00           N  
ATOM   1343  CA  GLY A  91       3.971  -6.573 -44.936  1.00  0.00           C  
ATOM   1344  C   GLY A  91       5.253  -5.958 -45.451  1.00  0.00           C  
ATOM   1345  O   GLY A  91       6.341  -6.518 -45.293  1.00  0.00           O  
ATOM   1346  H   GLY A  91       5.394  -7.830 -43.797  1.00  0.00           H  
ATOM   1347  HA2 GLY A  91       3.596  -5.761 -44.150  1.00  0.00           H  
ATOM   1348  HA3 GLY A  91       3.445  -6.914 -45.954  1.00  0.00           H  
ATOM   1349  N   LEU A  92       5.108  -4.790 -46.069  1.00  0.00           N  
ATOM   1350  CA  LEU A  92       6.258  -4.079 -46.605  1.00  0.00           C  
ATOM   1351  C   LEU A  92       7.107  -3.492 -45.479  1.00  0.00           C  
ATOM   1352  O   LEU A  92       6.630  -3.244 -44.368  1.00  0.00           O  
ATOM   1353  CB  LEU A  92       5.806  -2.964 -47.551  1.00  0.00           C  
ATOM   1354  CG  LEU A  92       5.188  -3.381 -48.887  1.00  0.00           C  
ATOM   1355  CD1 LEU A  92       4.749  -2.155 -49.684  1.00  0.00           C  
ATOM   1356  CD2 LEU A  92       6.162  -4.236 -49.691  1.00  0.00           C  
ATOM   1357  H   LEU A  92       4.461  -4.096 -45.358  1.00  0.00           H  
ATOM   1358  HA  LEU A  92       6.952  -4.898 -47.121  1.00  0.00           H  
ATOM   1359  HB2 LEU A  92       5.086  -2.167 -47.042  1.00  0.00           H  
ATOM   1360  HB3 LEU A  92       6.772  -2.381 -47.952  1.00  0.00           H  
ATOM   1361  HG  LEU A  92       4.227  -4.089 -48.906  1.00  0.00           H  
ATOM   1362 HD11 LEU A  92       5.107  -1.027 -49.501  1.00  0.00           H  
ATOM   1363 HD12 LEU A  92       5.164  -2.245 -50.808  1.00  0.00           H  
ATOM   1364 HD13 LEU A  92       3.575  -2.118 -49.911  1.00  0.00           H  
ATOM   1365 HD21 LEU A  92       7.305  -3.887 -49.850  1.00  0.00           H  
ATOM   1366 HD22 LEU A  92       5.802  -4.416 -50.822  1.00  0.00           H  
ATOM   1367 HD23 LEU A  92       6.338  -5.378 -49.366  1.00  0.00           H  
ATOM   1368  N   TYR A  93       8.388  -3.274 -45.792  1.00  0.00           N  
ATOM   1369  CA  TYR A  93       9.351  -2.655 -44.875  1.00  0.00           C  
ATOM   1370  C   TYR A  93       9.486  -3.448 -43.575  1.00  0.00           C  
ATOM   1371  O   TYR A  93       9.631  -2.878 -42.492  1.00  0.00           O  
ATOM   1372  CB  TYR A  93       8.981  -1.195 -44.592  1.00  0.00           C  
ATOM   1373  CG  TYR A  93       8.453  -0.467 -45.806  1.00  0.00           C  
ATOM   1374  CD1 TYR A  93       7.111  -0.126 -45.906  1.00  0.00           C  
ATOM   1375  CD2 TYR A  93       9.291  -0.143 -46.864  1.00  0.00           C  
ATOM   1376  CE1 TYR A  93       6.620   0.531 -47.022  1.00  0.00           C  
ATOM   1377  CE2 TYR A  93       8.811   0.511 -47.984  1.00  0.00           C  
ATOM   1378  CZ  TYR A  93       7.475   0.846 -48.058  1.00  0.00           C  
ATOM   1379  OH  TYR A  93       6.999   1.496 -49.173  1.00  0.00           O  
ATOM   1380  H   TYR A  93       8.927  -3.633 -46.793  1.00  0.00           H  
ATOM   1381  HA  TYR A  93      10.438  -2.673 -45.371  1.00  0.00           H  
ATOM   1382  HB2 TYR A  93       9.968  -0.549 -44.402  1.00  0.00           H  
ATOM   1383  HB3 TYR A  93       8.298  -1.044 -43.626  1.00  0.00           H  
ATOM   1384  HD1 TYR A  93       6.437  -0.295 -44.953  1.00  0.00           H  
ATOM   1385  HD2 TYR A  93      10.480  -0.118 -46.898  1.00  0.00           H  
ATOM   1386  HE1 TYR A  93       5.537   0.995 -46.951  1.00  0.00           H  
ATOM   1387  HE2 TYR A  93       9.550   0.838 -48.858  1.00  0.00           H  
ATOM   1388  HH  TYR A  93       7.505   2.563 -49.263  1.00  0.00           H  
ATOM   1389  N   LYS A  94       9.466  -4.778 -43.684  1.00  0.00           N  
ATOM   1390  CA  LYS A  94       9.514  -5.642 -42.509  1.00  0.00           C  
ATOM   1391  C   LYS A  94      10.854  -5.604 -41.780  1.00  0.00           C  
ATOM   1392  O   LYS A  94      10.964  -6.197 -40.701  1.00  0.00           O  
ATOM   1393  CB  LYS A  94       9.195  -7.084 -42.909  1.00  0.00           C  
ATOM   1394  CG  LYS A  94       8.398  -8.191 -42.330  1.00  0.00           C  
ATOM   1395  CD  LYS A  94       8.091  -7.906 -40.887  1.00  0.00           C  
ATOM   1396  CE  LYS A  94       7.069  -9.024 -40.739  1.00  0.00           C  
ATOM   1397  NZ  LYS A  94       6.972 -10.061 -39.709  1.00  0.00           N1+
ATOM   1398  H   LYS A  94       9.864  -5.165 -44.738  1.00  0.00           H  
ATOM   1399  HA  LYS A  94       8.739  -5.059 -41.824  1.00  0.00           H  
ATOM   1400  HB2 LYS A  94      10.299  -7.545 -43.016  1.00  0.00           H  
ATOM   1401  HB3 LYS A  94       8.886  -7.101 -44.073  1.00  0.00           H  
ATOM   1402  HG2 LYS A  94       9.031  -9.215 -42.405  1.00  0.00           H  
ATOM   1403  HG3 LYS A  94       7.671  -8.510 -43.226  1.00  0.00           H  
ATOM   1404  HD2 LYS A  94       7.961  -6.758 -40.599  1.00  0.00           H  
ATOM   1405  HD3 LYS A  94       9.269  -8.093 -40.722  1.00  0.00           H  
ATOM   1406  HE2 LYS A  94       6.407  -8.120 -41.191  1.00  0.00           H  
ATOM   1407  HE3 LYS A  94       6.149  -9.661 -41.183  1.00  0.00           H  
ATOM   1408  HZ1 LYS A  94       7.788 -10.615 -40.430  1.00  0.00           H  
ATOM   1409  HZ2 LYS A  94       7.761 -10.443 -38.868  1.00  0.00           H  
ATOM   1410  HZ3 LYS A  94       6.157 -10.947 -39.812  1.00  0.00           H  
ATOM   1411  N   ASN A  95      11.866  -4.931 -42.331  1.00  0.00           N  
ATOM   1412  CA  ASN A  95      13.173  -4.850 -41.690  1.00  0.00           C  
ATOM   1413  C   ASN A  95      13.419  -3.523 -40.985  1.00  0.00           C  
ATOM   1414  O   ASN A  95      14.261  -3.465 -40.082  1.00  0.00           O  
ATOM   1415  CB  ASN A  95      14.286  -5.083 -42.719  1.00  0.00           C  
ATOM   1416  CG  ASN A  95      14.179  -6.436 -43.395  1.00  0.00           C  
ATOM   1417  ND2 ASN A  95      14.390  -6.461 -44.708  1.00  0.00           N  
ATOM   1418  OD1 ASN A  95      13.903  -7.446 -42.747  1.00  0.00           O  
ATOM   1419  H   ASN A  95      12.012  -4.816 -43.509  1.00  0.00           H  
ATOM   1420  HA  ASN A  95      13.366  -5.616 -40.795  1.00  0.00           H  
ATOM   1421  HB2 ASN A  95      15.315  -5.340 -42.150  1.00  0.00           H  
ATOM   1422  HB3 ASN A  95      14.496  -4.192 -43.493  1.00  0.00           H  
ATOM   1423 HD21 ASN A  95      13.925  -7.394 -45.288  1.00  0.00           H  
ATOM   1424 HD22 ASN A  95      15.198  -5.919 -45.395  1.00  0.00           H  
ATOM   1425  N   THR A  96      12.709  -2.465 -41.364  1.00  0.00           N  
ATOM   1426  CA  THR A  96      12.901  -1.151 -40.772  1.00  0.00           C  
ATOM   1427  C   THR A  96      11.816  -0.791 -39.763  1.00  0.00           C  
ATOM   1428  O   THR A  96      11.713   0.374 -39.373  1.00  0.00           O  
ATOM   1429  CB  THR A  96      12.976  -0.086 -41.868  1.00  0.00           C  
ATOM   1430  CG2 THR A  96      14.169  -0.347 -42.777  1.00  0.00           C  
ATOM   1431  OG1 THR A  96      11.773  -0.111 -42.648  1.00  0.00           O  
ATOM   1432  H   THR A  96      12.350  -2.439 -42.494  1.00  0.00           H  
ATOM   1433  HA  THR A  96      13.862  -1.028 -40.072  1.00  0.00           H  
ATOM   1434  HB  THR A  96      13.194   0.997 -41.412  1.00  0.00           H  
ATOM   1435  HG1 THR A  96      11.492   1.012 -42.907  1.00  0.00           H  
ATOM   1436 HG21 THR A  96      15.179  -0.856 -42.373  1.00  0.00           H  
ATOM   1437 HG22 THR A  96      14.633   0.717 -43.092  1.00  0.00           H  
ATOM   1438 HG23 THR A  96      14.013  -0.844 -43.856  1.00  0.00           H  
ATOM   1439  N   CYS A  97      11.013  -1.759 -39.328  1.00  0.00           N  
ATOM   1440  CA  CYS A  97      10.017  -1.488 -38.302  1.00  0.00           C  
ATOM   1441  C   CYS A  97      10.694  -1.232 -36.962  1.00  0.00           C  
ATOM   1442  O   CYS A  97      11.738  -1.807 -36.649  1.00  0.00           O  
ATOM   1443  CB  CYS A  97       9.050  -2.660 -38.160  1.00  0.00           C  
ATOM   1444  SG  CYS A  97       8.414  -3.298 -39.709  1.00  0.00           S  
ATOM   1445  H   CYS A  97      11.442  -2.862 -39.422  1.00  0.00           H  
ATOM   1446  HA  CYS A  97       9.424  -0.579 -38.790  1.00  0.00           H  
ATOM   1447  HB2 CYS A  97       8.086  -2.345 -37.552  1.00  0.00           H  
ATOM   1448  HB3 CYS A  97       9.568  -3.717 -38.004  1.00  0.00           H  
ATOM   1449  HG  CYS A  97       7.904  -2.711 -40.601  1.00  0.00           H  
ATOM   1450  N   VAL A  98      10.083  -0.364 -36.164  1.00  0.00           N  
ATOM   1451  CA  VAL A  98      10.549  -0.092 -34.809  1.00  0.00           C  
ATOM   1452  C   VAL A  98       9.706  -0.822 -33.776  1.00  0.00           C  
ATOM   1453  O   VAL A  98      10.235  -1.531 -32.921  1.00  0.00           O  
ATOM   1454  CB  VAL A  98      10.569   1.428 -34.533  1.00  0.00           C  
ATOM   1455  CG1 VAL A  98      10.785   1.685 -33.051  1.00  0.00           C  
ATOM   1456  CG2 VAL A  98      11.654   2.106 -35.349  1.00  0.00           C  
ATOM   1457  H   VAL A  98       8.976  -0.065 -36.456  1.00  0.00           H  
ATOM   1458  HA  VAL A  98      11.656  -0.479 -34.585  1.00  0.00           H  
ATOM   1459  HB  VAL A  98       9.661   2.130 -34.836  1.00  0.00           H  
ATOM   1460 HG11 VAL A  98      11.949   1.863 -32.804  1.00  0.00           H  
ATOM   1461 HG12 VAL A  98      10.500   0.969 -32.134  1.00  0.00           H  
ATOM   1462 HG13 VAL A  98      10.363   2.740 -32.658  1.00  0.00           H  
ATOM   1463 HG21 VAL A  98      11.476   3.271 -35.591  1.00  0.00           H  
ATOM   1464 HG22 VAL A  98      11.960   1.677 -36.422  1.00  0.00           H  
ATOM   1465 HG23 VAL A  98      12.717   2.224 -34.800  1.00  0.00           H  
ATOM   1466  N   GLY A  99       8.389  -0.664 -33.844  1.00  0.00           N  
ATOM   1467  CA  GLY A  99       7.502  -1.204 -32.840  1.00  0.00           C  
ATOM   1468  C   GLY A  99       7.262  -0.223 -31.708  1.00  0.00           C  
ATOM   1469  O   GLY A  99       7.876   0.842 -31.614  1.00  0.00           O  
ATOM   1470  H   GLY A  99       7.907   0.326 -34.266  1.00  0.00           H  
ATOM   1471  HA2 GLY A  99       7.995  -2.069 -32.173  1.00  0.00           H  
ATOM   1472  HA3 GLY A  99       6.426  -1.573 -33.177  1.00  0.00           H  
ATOM   1473  N   SER A 100       6.342  -0.596 -30.828  1.00  0.00           N  
ATOM   1474  CA  SER A 100       5.987   0.223 -29.683  1.00  0.00           C  
ATOM   1475  C   SER A 100       6.493  -0.415 -28.398  1.00  0.00           C  
ATOM   1476  O   SER A 100       6.854  -1.593 -28.358  1.00  0.00           O  
ATOM   1477  CB  SER A 100       4.472   0.420 -29.594  1.00  0.00           C  
ATOM   1478  OG  SER A 100       3.986  -0.091 -28.363  1.00  0.00           O  
ATOM   1479  H   SER A 100       6.026  -1.735 -30.686  1.00  0.00           H  
ATOM   1480  HA  SER A 100       6.584   1.256 -29.721  1.00  0.00           H  
ATOM   1481  HB2 SER A 100       3.893  -0.200 -30.428  1.00  0.00           H  
ATOM   1482  HB3 SER A 100       4.319   1.595 -29.758  1.00  0.00           H  
ATOM   1483  HG  SER A 100       3.399   0.797 -27.840  1.00  0.00           H  
ATOM   1484  N   ASP A 101       6.513   0.390 -27.335  1.00  0.00           N  
ATOM   1485  CA  ASP A 101       6.855  -0.113 -26.011  1.00  0.00           C  
ATOM   1486  C   ASP A 101       5.630  -0.622 -25.265  1.00  0.00           C  
ATOM   1487  O   ASP A 101       5.718  -1.614 -24.532  1.00  0.00           O  
ATOM   1488  CB  ASP A 101       7.552   0.980 -25.193  1.00  0.00           C  
ATOM   1489  CG  ASP A 101       7.467   2.410 -25.810  1.00  0.00           C  
ATOM   1490  OD1 ASP A 101       6.908   2.932 -26.847  1.00  0.00           O  
ATOM   1491  OD2 ASP A 101       7.973   3.138 -24.935  1.00  0.00           O1-
ATOM   1492  H   ASP A 101       6.018   1.458 -27.452  1.00  0.00           H  
ATOM   1493  HA  ASP A 101       7.631  -1.020 -26.035  1.00  0.00           H  
ATOM   1494  HB2 ASP A 101       7.474   0.941 -23.995  1.00  0.00           H  
ATOM   1495  HB3 ASP A 101       8.732   0.922 -25.418  1.00  0.00           H  
ATOM   1496  N   ASN A 102       4.484   0.034 -25.444  1.00  0.00           N  
ATOM   1497  CA  ASN A 102       3.255  -0.382 -24.775  1.00  0.00           C  
ATOM   1498  C   ASN A 102       2.082  -0.092 -25.701  1.00  0.00           C  
ATOM   1499  O   ASN A 102       1.687   1.068 -25.861  1.00  0.00           O  
ATOM   1500  CB  ASN A 102       3.090   0.332 -23.436  1.00  0.00           C  
ATOM   1501  CG  ASN A 102       3.984   0.418 -22.251  1.00  0.00           C  
ATOM   1502  ND2 ASN A 102       5.153  -0.218 -22.070  1.00  0.00           N  
ATOM   1503  OD1 ASN A 102       4.047   1.645 -22.329  1.00  0.00           O  
ATOM   1504  H   ASN A 102       4.553   1.222 -25.408  1.00  0.00           H  
ATOM   1505  HA  ASN A 102       3.406  -1.532 -24.488  1.00  0.00           H  
ATOM   1506  HB2 ASN A 102       2.446   1.301 -23.107  1.00  0.00           H  
ATOM   1507  HB3 ASN A 102       2.166  -0.408 -23.178  1.00  0.00           H  
ATOM   1508 HD21 ASN A 102       5.146  -1.133 -21.307  1.00  0.00           H  
ATOM   1509 HD22 ASN A 102       6.196   0.316 -21.840  1.00  0.00           H  
ATOM   1510  N   VAL A 103       1.537  -1.146 -26.315  1.00  0.00           N  
ATOM   1511  CA  VAL A 103       0.317  -1.029 -27.113  1.00  0.00           C  
ATOM   1512  C   VAL A 103      -0.932  -1.054 -26.245  1.00  0.00           C  
ATOM   1513  O   VAL A 103      -2.039  -0.838 -26.755  1.00  0.00           O  
ATOM   1514  CB  VAL A 103       0.291  -2.156 -28.168  1.00  0.00           C  
ATOM   1515  CG1 VAL A 103      -0.804  -1.936 -29.204  1.00  0.00           C  
ATOM   1516  CG2 VAL A 103       1.641  -2.265 -28.862  1.00  0.00           C  
ATOM   1517  H   VAL A 103       1.908  -2.228 -25.985  1.00  0.00           H  
ATOM   1518  HA  VAL A 103       0.335   0.082 -27.540  1.00  0.00           H  
ATOM   1519  HB  VAL A 103       0.180  -3.184 -27.574  1.00  0.00           H  
ATOM   1520 HG11 VAL A 103      -1.314  -2.996 -29.408  1.00  0.00           H  
ATOM   1521 HG12 VAL A 103      -0.434  -1.657 -30.307  1.00  0.00           H  
ATOM   1522 HG13 VAL A 103      -1.737  -1.233 -28.959  1.00  0.00           H  
ATOM   1523 HG21 VAL A 103       1.792  -2.572 -30.005  1.00  0.00           H  
ATOM   1524 HG22 VAL A 103       2.116  -1.172 -28.906  1.00  0.00           H  
ATOM   1525 HG23 VAL A 103       2.457  -2.950 -28.307  1.00  0.00           H  
ATOM   1526  N   THR A 104      -0.777  -1.282 -24.937  1.00  0.00           N  
ATOM   1527  CA  THR A 104      -1.927  -1.449 -24.053  1.00  0.00           C  
ATOM   1528  C   THR A 104      -2.871  -0.257 -24.126  1.00  0.00           C  
ATOM   1529  O   THR A 104      -4.095  -0.425 -24.172  1.00  0.00           O  
ATOM   1530  CB  THR A 104      -1.445  -1.664 -22.615  1.00  0.00           C  
ATOM   1531  CG2 THR A 104      -2.622  -1.924 -21.679  1.00  0.00           C  
ATOM   1532  OG1 THR A 104      -0.554  -2.788 -22.573  1.00  0.00           O  
ATOM   1533  H   THR A 104       0.248  -1.418 -24.357  1.00  0.00           H  
ATOM   1534  HA  THR A 104      -2.446  -2.493 -24.304  1.00  0.00           H  
ATOM   1535  HB  THR A 104      -0.950  -0.774 -21.990  1.00  0.00           H  
ATOM   1536  HG1 THR A 104       0.286  -2.599 -21.754  1.00  0.00           H  
ATOM   1537 HG21 THR A 104      -2.604  -1.282 -20.662  1.00  0.00           H  
ATOM   1538 HG22 THR A 104      -2.504  -3.033 -21.234  1.00  0.00           H  
ATOM   1539 HG23 THR A 104      -3.794  -1.942 -21.926  1.00  0.00           H  
ATOM   1540  N   ASP A 105      -2.320   0.959 -24.140  1.00  0.00           N  
ATOM   1541  CA  ASP A 105      -3.166   2.142 -24.250  1.00  0.00           C  
ATOM   1542  C   ASP A 105      -3.853   2.201 -25.608  1.00  0.00           C  
ATOM   1543  O   ASP A 105      -5.046   2.513 -25.692  1.00  0.00           O  
ATOM   1544  CB  ASP A 105      -2.342   3.406 -24.006  1.00  0.00           C  
ATOM   1545  CG  ASP A 105      -1.988   3.601 -22.542  1.00  0.00           C  
ATOM   1546  OD1 ASP A 105      -2.680   3.022 -21.677  1.00  0.00           O  
ATOM   1547  OD2 ASP A 105      -1.024   4.343 -22.256  1.00  0.00           O1-
ATOM   1548  H   ASP A 105      -1.256   1.117 -23.634  1.00  0.00           H  
ATOM   1549  HA  ASP A 105      -3.932   1.999 -23.349  1.00  0.00           H  
ATOM   1550  HB2 ASP A 105      -1.220   3.460 -24.414  1.00  0.00           H  
ATOM   1551  HB3 ASP A 105      -2.929   4.420 -24.214  1.00  0.00           H  
ATOM   1552  N   PHE A 106      -3.119   1.895 -26.681  1.00  0.00           N  
ATOM   1553  CA  PHE A 106      -3.724   1.887 -28.008  1.00  0.00           C  
ATOM   1554  C   PHE A 106      -4.853   0.868 -28.094  1.00  0.00           C  
ATOM   1555  O   PHE A 106      -5.909   1.152 -28.667  1.00  0.00           O  
ATOM   1556  CB  PHE A 106      -2.662   1.603 -29.072  1.00  0.00           C  
ATOM   1557  CG  PHE A 106      -3.213   1.486 -30.466  1.00  0.00           C  
ATOM   1558  CD1 PHE A 106      -3.407   2.613 -31.248  1.00  0.00           C  
ATOM   1559  CD2 PHE A 106      -3.533   0.244 -31.000  1.00  0.00           C  
ATOM   1560  CE1 PHE A 106      -3.912   2.506 -32.536  1.00  0.00           C  
ATOM   1561  CE2 PHE A 106      -4.039   0.131 -32.283  1.00  0.00           C  
ATOM   1562  CZ  PHE A 106      -4.228   1.265 -33.051  1.00  0.00           C  
ATOM   1563  H   PHE A 106      -1.939   1.940 -26.551  1.00  0.00           H  
ATOM   1564  HA  PHE A 106      -4.220   2.937 -28.257  1.00  0.00           H  
ATOM   1565  HB2 PHE A 106      -1.850   0.738 -29.128  1.00  0.00           H  
ATOM   1566  HB3 PHE A 106      -1.894   2.491 -28.870  1.00  0.00           H  
ATOM   1567  HD1 PHE A 106      -3.687   3.691 -30.849  1.00  0.00           H  
ATOM   1568  HD2 PHE A 106      -3.437  -0.867 -30.604  1.00  0.00           H  
ATOM   1569  HE1 PHE A 106      -4.203   3.478 -33.146  1.00  0.00           H  
ATOM   1570  HE2 PHE A 106      -4.562  -0.844 -32.700  1.00  0.00           H  
ATOM   1571  HZ  PHE A 106      -4.459   0.992 -34.177  1.00  0.00           H  
ATOM   1572  N   ASN A 107      -4.652  -0.322 -27.520  1.00  0.00           N  
ATOM   1573  CA  ASN A 107      -5.674  -1.361 -27.599  1.00  0.00           C  
ATOM   1574  C   ASN A 107      -6.933  -0.959 -26.844  1.00  0.00           C  
ATOM   1575  O   ASN A 107      -8.051  -1.220 -27.303  1.00  0.00           O  
ATOM   1576  CB  ASN A 107      -5.128  -2.682 -27.056  1.00  0.00           C  
ATOM   1577  CG  ASN A 107      -4.051  -3.267 -27.935  1.00  0.00           C  
ATOM   1578  ND2 ASN A 107      -3.217  -4.130 -27.362  1.00  0.00           N  
ATOM   1579  OD1 ASN A 107      -3.966  -2.949 -29.121  1.00  0.00           O  
ATOM   1580  H   ASN A 107      -4.006  -0.538 -26.553  1.00  0.00           H  
ATOM   1581  HA  ASN A 107      -6.085  -1.539 -28.700  1.00  0.00           H  
ATOM   1582  HB2 ASN A 107      -4.846  -2.566 -25.892  1.00  0.00           H  
ATOM   1583  HB3 ASN A 107      -5.843  -3.624 -26.840  1.00  0.00           H  
ATOM   1584 HD21 ASN A 107      -3.378  -4.612 -26.283  1.00  0.00           H  
ATOM   1585 HD22 ASN A 107      -2.060  -4.310 -27.555  1.00  0.00           H  
ATOM   1586  N   ALA A 108      -6.773  -0.338 -25.675  1.00  0.00           N  
ATOM   1587  CA  ALA A 108      -7.939   0.099 -24.918  1.00  0.00           C  
ATOM   1588  C   ALA A 108      -8.625   1.281 -25.587  1.00  0.00           C  
ATOM   1589  O   ALA A 108      -9.843   1.446 -25.456  1.00  0.00           O  
ATOM   1590  CB  ALA A 108      -7.536   0.455 -23.487  1.00  0.00           C  
ATOM   1591  H   ALA A 108      -5.825  -0.093 -25.019  1.00  0.00           H  
ATOM   1592  HA  ALA A 108      -8.631  -0.833 -24.638  1.00  0.00           H  
ATOM   1593  HB1 ALA A 108      -6.912  -0.359 -22.858  1.00  0.00           H  
ATOM   1594  HB2 ALA A 108      -7.043   1.460 -23.075  1.00  0.00           H  
ATOM   1595  HB3 ALA A 108      -8.523   0.448 -22.797  1.00  0.00           H  
ATOM   1596  N   ILE A 109      -7.869   2.109 -26.307  1.00  0.00           N  
ATOM   1597  CA  ILE A 109      -8.481   3.207 -27.049  1.00  0.00           C  
ATOM   1598  C   ILE A 109      -9.246   2.672 -28.255  1.00  0.00           C  
ATOM   1599  O   ILE A 109     -10.336   3.158 -28.585  1.00  0.00           O  
ATOM   1600  CB  ILE A 109      -7.404   4.227 -27.464  1.00  0.00           C  
ATOM   1601  CG1 ILE A 109      -6.868   4.981 -26.243  1.00  0.00           C  
ATOM   1602  CG2 ILE A 109      -7.947   5.184 -28.508  1.00  0.00           C  
ATOM   1603  CD1 ILE A 109      -5.660   5.844 -26.547  1.00  0.00           C  
ATOM   1604  H   ILE A 109      -7.004   2.375 -25.548  1.00  0.00           H  
ATOM   1605  HA  ILE A 109      -9.284   3.677 -26.305  1.00  0.00           H  
ATOM   1606  HB  ILE A 109      -6.560   3.649 -28.067  1.00  0.00           H  
ATOM   1607 HG12 ILE A 109      -7.744   5.680 -25.797  1.00  0.00           H  
ATOM   1608 HG13 ILE A 109      -6.471   4.423 -25.266  1.00  0.00           H  
ATOM   1609 HG21 ILE A 109      -7.273   6.138 -28.769  1.00  0.00           H  
ATOM   1610 HG22 ILE A 109      -8.254   4.744 -29.576  1.00  0.00           H  
ATOM   1611 HG23 ILE A 109      -8.994   5.553 -28.074  1.00  0.00           H  
ATOM   1612 HD11 ILE A 109      -4.700   5.500 -25.924  1.00  0.00           H  
ATOM   1613 HD12 ILE A 109      -5.836   6.913 -26.040  1.00  0.00           H  
ATOM   1614 HD13 ILE A 109      -5.329   5.985 -27.680  1.00  0.00           H  
ATOM   1615  N   ALA A 110      -8.704   1.645 -28.913  1.00  0.00           N  
ATOM   1616  CA  ALA A 110      -9.263   1.118 -30.152  1.00  0.00           C  
ATOM   1617  C   ALA A 110     -10.398   0.127 -29.940  1.00  0.00           C  
ATOM   1618  O   ALA A 110     -11.064  -0.239 -30.914  1.00  0.00           O  
ATOM   1619  CB  ALA A 110      -8.166   0.438 -30.974  1.00  0.00           C  
ATOM   1620  H   ALA A 110      -7.973   0.853 -28.430  1.00  0.00           H  
ATOM   1621  HA  ALA A 110      -9.887   1.917 -30.780  1.00  0.00           H  
ATOM   1622  HB1 ALA A 110      -6.990   0.346 -30.748  1.00  0.00           H  
ATOM   1623  HB2 ALA A 110      -8.214   1.016 -32.017  1.00  0.00           H  
ATOM   1624  HB3 ALA A 110      -8.515  -0.679 -31.207  1.00  0.00           H  
ATOM   1625  N   THR A 111     -10.629  -0.335 -28.716  1.00  0.00           N  
ATOM   1626  CA  THR A 111     -11.658  -1.327 -28.469  1.00  0.00           C  
ATOM   1627  C   THR A 111     -12.734  -0.866 -27.502  1.00  0.00           C  
ATOM   1628  O   THR A 111     -13.739  -1.570 -27.347  1.00  0.00           O  
ATOM   1629  CB  THR A 111     -11.038  -2.636 -27.943  1.00  0.00           C  
ATOM   1630  CG2 THR A 111     -10.162  -3.282 -29.013  1.00  0.00           C  
ATOM   1631  OG1 THR A 111     -10.244  -2.365 -26.781  1.00  0.00           O  
ATOM   1632  H   THR A 111     -10.219   0.234 -27.765  1.00  0.00           H  
ATOM   1633  HA  THR A 111     -12.360  -1.572 -29.403  1.00  0.00           H  
ATOM   1634  HB  THR A 111     -11.863  -3.382 -27.504  1.00  0.00           H  
ATOM   1635  HG1 THR A 111     -10.758  -1.503 -26.125  1.00  0.00           H  
ATOM   1636 HG21 THR A 111      -9.982  -4.347 -28.499  1.00  0.00           H  
ATOM   1637 HG22 THR A 111     -10.890  -3.572 -29.914  1.00  0.00           H  
ATOM   1638 HG23 THR A 111      -9.092  -2.877 -29.359  1.00  0.00           H  
ATOM   1639  N   CYS A 112     -12.569   0.286 -26.860  1.00  0.00           N  
ATOM   1640  CA  CYS A 112     -13.589   0.762 -25.943  1.00  0.00           C  
ATOM   1641  C   CYS A 112     -14.823   1.222 -26.717  1.00  0.00           C  
ATOM   1642  O   CYS A 112     -14.786   1.429 -27.933  1.00  0.00           O  
ATOM   1643  CB  CYS A 112     -13.039   1.892 -25.070  1.00  0.00           C  
ATOM   1644  SG  CYS A 112     -12.352   3.304 -25.970  1.00  0.00           S  
ATOM   1645  H   CYS A 112     -12.086   1.292 -27.268  1.00  0.00           H  
ATOM   1646  HA  CYS A 112     -13.776  -0.159 -25.203  1.00  0.00           H  
ATOM   1647  HB2 CYS A 112     -12.321   1.313 -24.309  1.00  0.00           H  
ATOM   1648  HB3 CYS A 112     -13.672   2.608 -24.368  1.00  0.00           H  
ATOM   1649  HG  CYS A 112     -11.675   4.226 -25.690  1.00  0.00           H  
ATOM   1650  N   ASP A 113     -15.936   1.364 -25.998  1.00  0.00           N  
ATOM   1651  CA  ASP A 113     -17.179   1.843 -26.583  1.00  0.00           C  
ATOM   1652  C   ASP A 113     -17.508   3.277 -26.191  1.00  0.00           C  
ATOM   1653  O   ASP A 113     -18.561   3.787 -26.592  1.00  0.00           O  
ATOM   1654  CB  ASP A 113     -18.340   0.923 -26.193  1.00  0.00           C  
ATOM   1655  CG  ASP A 113     -18.505   0.805 -24.697  1.00  0.00           C  
ATOM   1656  OD1 ASP A 113     -17.554   1.166 -23.974  1.00  0.00           O  
ATOM   1657  OD2 ASP A 113     -19.576   0.350 -24.245  1.00  0.00           O1-
ATOM   1658  H   ASP A 113     -15.877   0.715 -25.001  1.00  0.00           H  
ATOM   1659  HA  ASP A 113     -17.220   1.871 -27.776  1.00  0.00           H  
ATOM   1660  HB2 ASP A 113     -17.994  -0.088 -26.752  1.00  0.00           H  
ATOM   1661  HB3 ASP A 113     -19.492   1.052 -26.515  1.00  0.00           H  
ATOM   1662  N   TRP A 114     -16.644   3.935 -25.413  1.00  0.00           N  
ATOM   1663  CA  TRP A 114     -16.799   5.346 -25.051  1.00  0.00           C  
ATOM   1664  C   TRP A 114     -18.101   5.612 -24.303  1.00  0.00           C  
ATOM   1665  O   TRP A 114     -18.673   6.703 -24.403  1.00  0.00           O  
ATOM   1666  CB  TRP A 114     -16.712   6.252 -26.281  1.00  0.00           C  
ATOM   1667  CG  TRP A 114     -15.514   6.021 -27.134  1.00  0.00           C  
ATOM   1668  CD1 TRP A 114     -15.485   5.420 -28.355  1.00  0.00           C  
ATOM   1669  CD2 TRP A 114     -14.163   6.393 -26.837  1.00  0.00           C  
ATOM   1670  CE2 TRP A 114     -13.369   5.986 -27.927  1.00  0.00           C  
ATOM   1671  CE3 TRP A 114     -13.549   7.032 -25.758  1.00  0.00           C  
ATOM   1672  NE1 TRP A 114     -14.199   5.393 -28.841  1.00  0.00           N  
ATOM   1673  CZ2 TRP A 114     -11.995   6.193 -27.966  1.00  0.00           C  
ATOM   1674  CZ3 TRP A 114     -12.184   7.239 -25.800  1.00  0.00           C  
ATOM   1675  CH2 TRP A 114     -11.422   6.820 -26.896  1.00  0.00           C  
ATOM   1676  H   TRP A 114     -15.542   3.563 -25.200  1.00  0.00           H  
ATOM   1677  HA  TRP A 114     -16.025   5.701 -24.224  1.00  0.00           H  
ATOM   1678  HB2 TRP A 114     -16.668   7.338 -25.790  1.00  0.00           H  
ATOM   1679  HB3 TRP A 114     -17.671   6.206 -26.988  1.00  0.00           H  
ATOM   1680  HD1 TRP A 114     -16.500   5.007 -28.807  1.00  0.00           H  
ATOM   1681  HE1 TRP A 114     -13.942   4.267 -29.141  1.00  0.00           H  
ATOM   1682  HE3 TRP A 114     -14.110   7.771 -25.022  1.00  0.00           H  
ATOM   1683  HZ2 TRP A 114     -11.304   5.903 -28.874  1.00  0.00           H  
ATOM   1684  HZ3 TRP A 114     -11.800   7.934 -24.926  1.00  0.00           H  
ATOM   1685  HH2 TRP A 114     -10.295   6.898 -26.547  1.00  0.00           H  
ATOM   1686  N   THR A 115     -18.591   4.620 -23.559  1.00  0.00           N  
ATOM   1687  CA  THR A 115     -19.729   4.812 -22.670  1.00  0.00           C  
ATOM   1688  C   THR A 115     -19.314   4.977 -21.214  1.00  0.00           C  
ATOM   1689  O   THR A 115     -20.139   5.393 -20.393  1.00  0.00           O  
ATOM   1690  CB  THR A 115     -20.718   3.641 -22.788  1.00  0.00           C  
ATOM   1691  CG2 THR A 115     -21.316   3.585 -24.186  1.00  0.00           C  
ATOM   1692  OG1 THR A 115     -20.050   2.405 -22.503  1.00  0.00           O  
ATOM   1693  H   THR A 115     -18.058   3.562 -23.521  1.00  0.00           H  
ATOM   1694  HA  THR A 115     -20.429   5.692 -23.044  1.00  0.00           H  
ATOM   1695  HB  THR A 115     -21.770   3.507 -22.242  1.00  0.00           H  
ATOM   1696  HG1 THR A 115     -19.108   2.608 -21.823  1.00  0.00           H  
ATOM   1697 HG21 THR A 115     -21.685   2.456 -24.379  1.00  0.00           H  
ATOM   1698 HG22 THR A 115     -20.830   3.843 -25.252  1.00  0.00           H  
ATOM   1699 HG23 THR A 115     -22.356   4.160 -24.377  1.00  0.00           H  
ATOM   1700  N   ASN A 116     -18.065   4.670 -20.882  1.00  0.00           N  
ATOM   1701  CA  ASN A 116     -17.532   4.856 -19.542  1.00  0.00           C  
ATOM   1702  C   ASN A 116     -16.718   6.142 -19.465  1.00  0.00           C  
ATOM   1703  O   ASN A 116     -16.094   6.565 -20.442  1.00  0.00           O  
ATOM   1704  CB  ASN A 116     -16.657   3.671 -19.131  1.00  0.00           C  
ATOM   1705  CG  ASN A 116     -17.446   2.572 -18.459  1.00  0.00           C  
ATOM   1706  ND2 ASN A 116     -17.979   2.866 -17.277  1.00  0.00           N  
ATOM   1707  OD1 ASN A 116     -17.573   1.468 -18.991  1.00  0.00           O  
ATOM   1708  H   ASN A 116     -17.149   4.467 -21.604  1.00  0.00           H  
ATOM   1709  HA  ASN A 116     -18.391   4.918 -18.734  1.00  0.00           H  
ATOM   1710  HB2 ASN A 116     -15.825   3.795 -18.279  1.00  0.00           H  
ATOM   1711  HB3 ASN A 116     -16.092   3.065 -20.000  1.00  0.00           H  
ATOM   1712 HD21 ASN A 116     -18.078   1.896 -16.582  1.00  0.00           H  
ATOM   1713 HD22 ASN A 116     -17.585   3.594 -16.413  1.00  0.00           H  
ATOM   1714  N   ALA A 117     -16.729   6.764 -18.283  1.00  0.00           N  
ATOM   1715  CA  ALA A 117     -15.889   7.937 -18.066  1.00  0.00           C  
ATOM   1716  C   ALA A 117     -14.412   7.588 -18.142  1.00  0.00           C  
ATOM   1717  O   ALA A 117     -13.591   8.445 -18.489  1.00  0.00           O  
ATOM   1718  CB  ALA A 117     -16.202   8.572 -16.713  1.00  0.00           C  
ATOM   1719  H   ALA A 117     -16.942   6.207 -17.254  1.00  0.00           H  
ATOM   1720  HA  ALA A 117     -16.020   8.860 -18.797  1.00  0.00           H  
ATOM   1721  HB1 ALA A 117     -17.280   8.547 -16.208  1.00  0.00           H  
ATOM   1722  HB2 ALA A 117     -15.503   8.188 -15.812  1.00  0.00           H  
ATOM   1723  HB3 ALA A 117     -15.896   9.728 -16.726  1.00  0.00           H  
ATOM   1724  N   GLY A 118     -14.052   6.343 -17.824  1.00  0.00           N  
ATOM   1725  CA  GLY A 118     -12.655   5.957 -17.868  1.00  0.00           C  
ATOM   1726  C   GLY A 118     -12.085   5.934 -19.267  1.00  0.00           C  
ATOM   1727  O   GLY A 118     -10.861   6.006 -19.435  1.00  0.00           O  
ATOM   1728  H   GLY A 118     -14.625   5.802 -16.931  1.00  0.00           H  
ATOM   1729  HA2 GLY A 118     -12.740   4.850 -17.380  1.00  0.00           H  
ATOM   1730  HA3 GLY A 118     -11.648   6.243 -17.290  1.00  0.00           H  
ATOM   1731  N   ASP A 119     -12.945   5.831 -20.281  1.00  0.00           N  
ATOM   1732  CA  ASP A 119     -12.458   5.839 -21.655  1.00  0.00           C  
ATOM   1733  C   ASP A 119     -11.912   7.208 -22.031  1.00  0.00           C  
ATOM   1734  O   ASP A 119     -10.890   7.308 -22.720  1.00  0.00           O  
ATOM   1735  CB  ASP A 119     -13.575   5.413 -22.606  1.00  0.00           C  
ATOM   1736  CG  ASP A 119     -13.990   3.963 -22.406  1.00  0.00           C  
ATOM   1737  OD1 ASP A 119     -13.125   3.141 -22.036  1.00  0.00           O  
ATOM   1738  OD2 ASP A 119     -15.179   3.644 -22.619  1.00  0.00           O1-
ATOM   1739  H   ASP A 119     -13.835   5.101 -19.968  1.00  0.00           H  
ATOM   1740  HA  ASP A 119     -11.556   5.061 -21.729  1.00  0.00           H  
ATOM   1741  HB2 ASP A 119     -13.089   5.322 -23.690  1.00  0.00           H  
ATOM   1742  HB3 ASP A 119     -14.456   6.208 -22.497  1.00  0.00           H  
ATOM   1743  N   TYR A 120     -12.568   8.274 -21.567  1.00  0.00           N  
ATOM   1744  CA  TYR A 120     -12.090   9.626 -21.825  1.00  0.00           C  
ATOM   1745  C   TYR A 120     -10.911   9.992 -20.933  1.00  0.00           C  
ATOM   1746  O   TYR A 120     -10.068  10.801 -21.334  1.00  0.00           O  
ATOM   1747  CB  TYR A 120     -13.229  10.629 -21.634  1.00  0.00           C  
ATOM   1748  CG  TYR A 120     -14.458  10.315 -22.460  1.00  0.00           C  
ATOM   1749  CD1 TYR A 120     -15.437   9.448 -21.987  1.00  0.00           C  
ATOM   1750  CD2 TYR A 120     -14.637  10.880 -23.715  1.00  0.00           C  
ATOM   1751  CE1 TYR A 120     -16.559   9.154 -22.741  1.00  0.00           C  
ATOM   1752  CE2 TYR A 120     -15.760  10.590 -24.477  1.00  0.00           C  
ATOM   1753  CZ  TYR A 120     -16.717   9.729 -23.985  1.00  0.00           C  
ATOM   1754  OH  TYR A 120     -17.832   9.439 -24.740  1.00  0.00           O  
ATOM   1755  H   TYR A 120     -13.571   8.134 -20.955  1.00  0.00           H  
ATOM   1756  HA  TYR A 120     -11.890   9.730 -22.992  1.00  0.00           H  
ATOM   1757  HB2 TYR A 120     -12.363  11.456 -21.513  1.00  0.00           H  
ATOM   1758  HB3 TYR A 120     -13.961  11.471 -21.205  1.00  0.00           H  
ATOM   1759  HD1 TYR A 120     -15.622   9.443 -20.820  1.00  0.00           H  
ATOM   1760  HD2 TYR A 120     -13.807  11.613 -24.146  1.00  0.00           H  
ATOM   1761  HE1 TYR A 120     -16.955   8.034 -22.652  1.00  0.00           H  
ATOM   1762  HE2 TYR A 120     -16.012  11.355 -25.344  1.00  0.00           H  
ATOM   1763  HH  TYR A 120     -18.362  10.451 -25.054  1.00  0.00           H  
ATOM   1764  N   ILE A 121     -10.835   9.414 -19.732  1.00  0.00           N  
ATOM   1765  CA  ILE A 121      -9.682   9.652 -18.868  1.00  0.00           C  
ATOM   1766  C   ILE A 121      -8.406   9.181 -19.555  1.00  0.00           C  
ATOM   1767  O   ILE A 121      -7.391   9.886 -19.571  1.00  0.00           O  
ATOM   1768  CB  ILE A 121      -9.877   8.963 -17.505  1.00  0.00           C  
ATOM   1769  CG1 ILE A 121     -11.060   9.569 -16.748  1.00  0.00           C  
ATOM   1770  CG2 ILE A 121      -8.611   9.063 -16.667  1.00  0.00           C  
ATOM   1771  CD1 ILE A 121     -11.316   8.895 -15.413  1.00  0.00           C  
ATOM   1772  H   ILE A 121     -11.642   8.650 -19.339  1.00  0.00           H  
ATOM   1773  HA  ILE A 121      -9.525  10.822 -18.737  1.00  0.00           H  
ATOM   1774  HB  ILE A 121      -9.922   7.775 -17.558  1.00  0.00           H  
ATOM   1775 HG12 ILE A 121     -12.186   9.649 -17.130  1.00  0.00           H  
ATOM   1776 HG13 ILE A 121     -10.817  10.699 -16.465  1.00  0.00           H  
ATOM   1777 HG21 ILE A 121      -8.501   8.056 -16.014  1.00  0.00           H  
ATOM   1778 HG22 ILE A 121      -8.448   9.815 -15.749  1.00  0.00           H  
ATOM   1779 HG23 ILE A 121      -7.522   9.008 -17.161  1.00  0.00           H  
ATOM   1780 HD11 ILE A 121     -10.972   7.766 -15.194  1.00  0.00           H  
ATOM   1781 HD12 ILE A 121     -12.476   8.821 -15.113  1.00  0.00           H  
ATOM   1782 HD13 ILE A 121     -10.892   9.387 -14.400  1.00  0.00           H  
ATOM   1783  N   LEU A 122      -8.444   7.985 -20.144  1.00  0.00           N  
ATOM   1784  CA  LEU A 122      -7.284   7.485 -20.874  1.00  0.00           C  
ATOM   1785  C   LEU A 122      -6.989   8.347 -22.094  1.00  0.00           C  
ATOM   1786  O   LEU A 122      -5.822   8.596 -22.423  1.00  0.00           O  
ATOM   1787  CB  LEU A 122      -7.516   6.031 -21.287  1.00  0.00           C  
ATOM   1788  CG  LEU A 122      -6.508   5.414 -22.257  1.00  0.00           C  
ATOM   1789  CD1 LEU A 122      -5.105   5.429 -21.664  1.00  0.00           C  
ATOM   1790  CD2 LEU A 122      -6.933   3.996 -22.608  1.00  0.00           C  
ATOM   1791  H   LEU A 122      -9.263   7.171 -19.892  1.00  0.00           H  
ATOM   1792  HA  LEU A 122      -6.456   7.402 -20.020  1.00  0.00           H  
ATOM   1793  HB2 LEU A 122      -8.584   5.845 -21.789  1.00  0.00           H  
ATOM   1794  HB3 LEU A 122      -7.540   5.375 -20.284  1.00  0.00           H  
ATOM   1795  HG  LEU A 122      -6.505   6.091 -23.233  1.00  0.00           H  
ATOM   1796 HD11 LEU A 122      -5.076   5.131 -20.499  1.00  0.00           H  
ATOM   1797 HD12 LEU A 122      -4.343   4.620 -22.094  1.00  0.00           H  
ATOM   1798 HD13 LEU A 122      -4.424   6.413 -21.622  1.00  0.00           H  
ATOM   1799 HD21 LEU A 122      -8.010   3.910 -23.117  1.00  0.00           H  
ATOM   1800 HD22 LEU A 122      -7.086   3.353 -21.601  1.00  0.00           H  
ATOM   1801 HD23 LEU A 122      -6.016   3.446 -23.133  1.00  0.00           H  
ATOM   1802  N   ALA A 123      -8.039   8.816 -22.773  1.00  0.00           N  
ATOM   1803  CA  ALA A 123      -7.872   9.645 -23.959  1.00  0.00           C  
ATOM   1804  C   ALA A 123      -7.199  10.974 -23.653  1.00  0.00           C  
ATOM   1805  O   ALA A 123      -6.681  11.620 -24.571  1.00  0.00           O  
ATOM   1806  CB  ALA A 123      -9.231   9.895 -24.617  1.00  0.00           C  
ATOM   1807  H   ALA A 123      -9.163   8.530 -22.534  1.00  0.00           H  
ATOM   1808  HA  ALA A 123      -7.219   9.008 -24.721  1.00  0.00           H  
ATOM   1809  HB1 ALA A 123      -9.872   8.980 -25.027  1.00  0.00           H  
ATOM   1810  HB2 ALA A 123     -10.002  10.625 -24.061  1.00  0.00           H  
ATOM   1811  HB3 ALA A 123      -9.107  10.622 -25.564  1.00  0.00           H  
ATOM   1812  N   ASN A 124      -7.187  11.397 -22.392  1.00  0.00           N  
ATOM   1813  CA  ASN A 124      -6.552  12.650 -22.015  1.00  0.00           C  
ATOM   1814  C   ASN A 124      -5.273  12.474 -21.208  1.00  0.00           C  
ATOM   1815  O   ASN A 124      -4.669  13.478 -20.820  1.00  0.00           O  
ATOM   1816  CB  ASN A 124      -7.539  13.522 -21.237  1.00  0.00           C  
ATOM   1817  CG  ASN A 124      -8.162  14.593 -22.105  1.00  0.00           C  
ATOM   1818  ND2 ASN A 124      -9.340  14.308 -22.646  1.00  0.00           N  
ATOM   1819  OD1 ASN A 124      -7.583  15.660 -22.298  1.00  0.00           O  
ATOM   1820  H   ASN A 124      -7.956  11.113 -21.541  1.00  0.00           H  
ATOM   1821  HA  ASN A 124      -6.290  13.311 -22.964  1.00  0.00           H  
ATOM   1822  HB2 ASN A 124      -8.425  13.774 -20.473  1.00  0.00           H  
ATOM   1823  HB3 ASN A 124      -6.936  13.196 -20.254  1.00  0.00           H  
ATOM   1824 HD21 ASN A 124      -9.923  14.434 -23.676  1.00  0.00           H  
ATOM   1825 HD22 ASN A 124     -10.120  13.695 -21.991  1.00  0.00           H  
ATOM   1826  N   THR A 125      -4.827  11.239 -20.962  1.00  0.00           N  
ATOM   1827  CA  THR A 125      -3.598  11.006 -20.212  1.00  0.00           C  
ATOM   1828  C   THR A 125      -2.539  10.244 -20.995  1.00  0.00           C  
ATOM   1829  O   THR A 125      -1.451  10.001 -20.462  1.00  0.00           O  
ATOM   1830  CB  THR A 125      -3.896  10.249 -18.910  1.00  0.00           C  
ATOM   1831  CG2 THR A 125      -4.782  11.086 -17.997  1.00  0.00           C  
ATOM   1832  OG1 THR A 125      -4.560   9.018 -19.216  1.00  0.00           O  
ATOM   1833  H   THR A 125      -5.373  10.205 -21.112  1.00  0.00           H  
ATOM   1834  HA  THR A 125      -2.898  11.922 -19.903  1.00  0.00           H  
ATOM   1835  HB  THR A 125      -2.890   9.952 -18.334  1.00  0.00           H  
ATOM   1836  HG1 THR A 125      -4.215   8.202 -18.423  1.00  0.00           H  
ATOM   1837 HG21 THR A 125      -5.642  11.856 -18.290  1.00  0.00           H  
ATOM   1838 HG22 THR A 125      -5.189  10.377 -17.121  1.00  0.00           H  
ATOM   1839 HG23 THR A 125      -3.976  11.704 -17.364  1.00  0.00           H  
ATOM   1840  N   CYS A 126      -2.819   9.863 -22.234  1.00  0.00           N  
ATOM   1841  CA  CYS A 126      -1.899   9.094 -23.051  1.00  0.00           C  
ATOM   1842  C   CYS A 126      -0.939  10.026 -23.784  1.00  0.00           C  
ATOM   1843  O   CYS A 126      -1.041  11.252 -23.702  1.00  0.00           O  
ATOM   1844  CB  CYS A 126      -2.691   8.248 -24.037  1.00  0.00           C  
ATOM   1845  SG  CYS A 126      -3.933   9.258 -24.864  1.00  0.00           S  
ATOM   1846  H   CYS A 126      -3.581  10.499 -22.877  1.00  0.00           H  
ATOM   1847  HA  CYS A 126      -1.259   8.390 -22.326  1.00  0.00           H  
ATOM   1848  HB2 CYS A 126      -1.934   7.330 -24.100  1.00  0.00           H  
ATOM   1849  HB3 CYS A 126      -3.680   7.646 -23.746  1.00  0.00           H  
ATOM   1850  HG  CYS A 126      -4.734   9.961 -25.361  1.00  0.00           H  
ATOM   1851  N   THR A 127      -0.004   9.441 -24.535  1.00  0.00           N  
ATOM   1852  CA  THR A 127       0.916  10.250 -25.320  1.00  0.00           C  
ATOM   1853  C   THR A 127       0.142  11.032 -26.383  1.00  0.00           C  
ATOM   1854  O   THR A 127      -1.033  10.777 -26.657  1.00  0.00           O  
ATOM   1855  CB  THR A 127       1.993   9.380 -25.966  1.00  0.00           C  
ATOM   1856  CG2 THR A 127       2.439   8.302 -24.998  1.00  0.00           C  
ATOM   1857  OG1 THR A 127       1.469   8.759 -27.145  1.00  0.00           O  
ATOM   1858  H   THR A 127       0.211   8.291 -24.341  1.00  0.00           H  
ATOM   1859  HA  THR A 127       1.489  10.957 -24.545  1.00  0.00           H  
ATOM   1860  HB  THR A 127       2.981   9.964 -26.303  1.00  0.00           H  
ATOM   1861  HG1 THR A 127       2.327   8.109 -27.646  1.00  0.00           H  
ATOM   1862 HG21 THR A 127       2.121   7.153 -25.128  1.00  0.00           H  
ATOM   1863 HG22 THR A 127       3.617   8.232 -25.226  1.00  0.00           H  
ATOM   1864 HG23 THR A 127       2.428   8.516 -23.821  1.00  0.00           H  
ATOM   1865  N   GLU A 128       0.827  12.002 -26.989  1.00  0.00           N  
ATOM   1866  CA  GLU A 128       0.130  12.978 -27.821  1.00  0.00           C  
ATOM   1867  C   GLU A 128      -0.436  12.333 -29.079  1.00  0.00           C  
ATOM   1868  O   GLU A 128      -1.503  12.732 -29.564  1.00  0.00           O  
ATOM   1869  CB  GLU A 128       1.065  14.130 -28.170  1.00  0.00           C  
ATOM   1870  CG  GLU A 128       0.375  15.349 -28.771  1.00  0.00           C  
ATOM   1871  CD  GLU A 128      -0.552  16.050 -27.796  1.00  0.00           C  
ATOM   1872  OE1 GLU A 128      -0.433  15.821 -26.574  1.00  0.00           O  
ATOM   1873  OE2 GLU A 128      -1.406  16.833 -28.259  1.00  0.00           O1-
ATOM   1874  H   GLU A 128       1.947  12.224 -26.652  1.00  0.00           H  
ATOM   1875  HA  GLU A 128      -0.678  13.429 -27.076  1.00  0.00           H  
ATOM   1876  HB2 GLU A 128       1.677  14.495 -27.204  1.00  0.00           H  
ATOM   1877  HB3 GLU A 128       1.980  13.826 -28.882  1.00  0.00           H  
ATOM   1878  HG2 GLU A 128       0.113  15.178 -29.922  1.00  0.00           H  
ATOM   1879  HG3 GLU A 128       1.306  16.102 -28.749  1.00  0.00           H  
ATOM   1880  N   ARG A 129       0.257  11.331 -29.625  1.00  0.00           N  
ATOM   1881  CA  ARG A 129      -0.245  10.689 -30.838  1.00  0.00           C  
ATOM   1882  C   ARG A 129      -1.445   9.802 -30.535  1.00  0.00           C  
ATOM   1883  O   ARG A 129      -2.283   9.564 -31.415  1.00  0.00           O  
ATOM   1884  CB  ARG A 129       0.862   9.890 -31.523  1.00  0.00           C  
ATOM   1885  CG  ARG A 129       0.513   9.447 -32.947  1.00  0.00           C  
ATOM   1886  CD  ARG A 129       0.161  10.643 -33.824  1.00  0.00           C  
ATOM   1887  NE  ARG A 129      -0.219  10.299 -35.196  1.00  0.00           N  
ATOM   1888  CZ  ARG A 129      -1.474  10.136 -35.615  1.00  0.00           C  
ATOM   1889  NH1 ARG A 129      -1.720   9.837 -36.885  1.00  0.00           N1+
ATOM   1890  NH2 ARG A 129      -2.488  10.264 -34.766  1.00  0.00           N  
ATOM   1891  H   ARG A 129       1.426  11.479 -29.439  1.00  0.00           H  
ATOM   1892  HA  ARG A 129      -0.239  11.695 -31.474  1.00  0.00           H  
ATOM   1893  HB2 ARG A 129       1.985   9.621 -31.881  1.00  0.00           H  
ATOM   1894  HB3 ARG A 129       1.280   9.599 -30.434  1.00  0.00           H  
ATOM   1895  HG2 ARG A 129      -0.224   8.536 -32.729  1.00  0.00           H  
ATOM   1896  HG3 ARG A 129       1.334   8.904 -33.633  1.00  0.00           H  
ATOM   1897  HD2 ARG A 129      -0.509  11.606 -33.646  1.00  0.00           H  
ATOM   1898  HD3 ARG A 129       1.239  11.157 -33.951  1.00  0.00           H  
ATOM   1899  HE  ARG A 129       0.609  10.403 -36.047  1.00  0.00           H  
ATOM   1900 HH11 ARG A 129      -2.361  10.504 -37.637  1.00  0.00           H  
ATOM   1901 HH12 ARG A 129      -1.147   9.171 -37.691  1.00  0.00           H  
ATOM   1902 HH21 ARG A 129      -2.535   9.658 -33.744  1.00  0.00           H  
ATOM   1903 HH22 ARG A 129      -3.554  10.237 -35.294  1.00  0.00           H  
ATOM   1904  N   LEU A 130      -1.556   9.321 -29.298  1.00  0.00           N  
ATOM   1905  CA  LEU A 130      -2.730   8.551 -28.907  1.00  0.00           C  
ATOM   1906  C   LEU A 130      -3.920   9.444 -28.574  1.00  0.00           C  
ATOM   1907  O   LEU A 130      -5.066   9.017 -28.742  1.00  0.00           O  
ATOM   1908  CB  LEU A 130      -2.395   7.640 -27.722  1.00  0.00           C  
ATOM   1909  CG  LEU A 130      -1.621   6.368 -28.096  1.00  0.00           C  
ATOM   1910  CD1 LEU A 130      -1.307   5.538 -26.863  1.00  0.00           C  
ATOM   1911  CD2 LEU A 130      -2.391   5.539 -29.115  1.00  0.00           C  
ATOM   1912  H   LEU A 130      -0.492   9.004 -28.874  1.00  0.00           H  
ATOM   1913  HA  LEU A 130      -3.115   7.945 -29.849  1.00  0.00           H  
ATOM   1914  HB2 LEU A 130      -3.365   7.453 -27.059  1.00  0.00           H  
ATOM   1915  HB3 LEU A 130      -1.705   8.217 -26.937  1.00  0.00           H  
ATOM   1916  HG  LEU A 130      -0.531   6.607 -28.522  1.00  0.00           H  
ATOM   1917 HD11 LEU A 130      -0.952   6.059 -25.843  1.00  0.00           H  
ATOM   1918 HD12 LEU A 130      -2.150   4.748 -26.579  1.00  0.00           H  
ATOM   1919 HD13 LEU A 130      -0.287   4.919 -27.023  1.00  0.00           H  
ATOM   1920 HD21 LEU A 130      -3.571   5.388 -29.094  1.00  0.00           H  
ATOM   1921 HD22 LEU A 130      -1.796   4.510 -29.061  1.00  0.00           H  
ATOM   1922 HD23 LEU A 130      -2.170   5.898 -30.237  1.00  0.00           H  
ATOM   1923  N   LYS A 131      -3.679  10.677 -28.112  1.00  0.00           N  
ATOM   1924  CA  LYS A 131      -4.777  11.628 -27.952  1.00  0.00           C  
ATOM   1925  C   LYS A 131      -5.474  11.887 -29.282  1.00  0.00           C  
ATOM   1926  O   LYS A 131      -6.709  11.906 -29.354  1.00  0.00           O  
ATOM   1927  CB  LYS A 131      -4.270  12.948 -27.368  1.00  0.00           C  
ATOM   1928  CG  LYS A 131      -3.878  12.929 -25.896  1.00  0.00           C  
ATOM   1929  CD  LYS A 131      -3.643  14.357 -25.411  1.00  0.00           C  
ATOM   1930  CE  LYS A 131      -2.652  14.434 -24.256  1.00  0.00           C  
ATOM   1931  NZ  LYS A 131      -3.175  13.842 -22.995  1.00  0.00           N1+
ATOM   1932  H   LYS A 131      -2.590  11.034 -27.839  1.00  0.00           H  
ATOM   1933  HA  LYS A 131      -5.635  11.210 -27.241  1.00  0.00           H  
ATOM   1934  HB2 LYS A 131      -3.428  13.512 -27.998  1.00  0.00           H  
ATOM   1935  HB3 LYS A 131      -5.233  13.647 -27.474  1.00  0.00           H  
ATOM   1936  HG2 LYS A 131      -2.913  12.298 -25.602  1.00  0.00           H  
ATOM   1937  HG3 LYS A 131      -4.793  12.619 -25.199  1.00  0.00           H  
ATOM   1938  HD2 LYS A 131      -3.223  15.063 -26.279  1.00  0.00           H  
ATOM   1939  HD3 LYS A 131      -4.537  15.038 -25.019  1.00  0.00           H  
ATOM   1940  HE2 LYS A 131      -2.284  15.585 -24.348  1.00  0.00           H  
ATOM   1941  HE3 LYS A 131      -1.511  14.060 -24.121  1.00  0.00           H  
ATOM   1942  HZ1 LYS A 131      -4.243  14.326 -22.818  1.00  0.00           H  
ATOM   1943  HZ2 LYS A 131      -2.822  12.720 -22.817  1.00  0.00           H  
ATOM   1944  HZ3 LYS A 131      -2.517  14.386 -22.142  1.00  0.00           H  
ATOM   1945  N   LEU A 132      -4.692  12.089 -30.345  1.00  0.00           N  
ATOM   1946  CA  LEU A 132      -5.262  12.292 -31.673  1.00  0.00           C  
ATOM   1947  C   LEU A 132      -6.019  11.057 -32.140  1.00  0.00           C  
ATOM   1948  O   LEU A 132      -7.161  11.158 -32.599  1.00  0.00           O  
ATOM   1949  CB  LEU A 132      -4.155  12.652 -32.663  1.00  0.00           C  
ATOM   1950  CG  LEU A 132      -3.218  13.783 -32.243  1.00  0.00           C  
ATOM   1951  CD1 LEU A 132      -2.287  14.145 -33.384  1.00  0.00           C  
ATOM   1952  CD2 LEU A 132      -4.023  14.984 -31.797  1.00  0.00           C  
ATOM   1953  H   LEU A 132      -3.529  11.940 -30.201  1.00  0.00           H  
ATOM   1954  HA  LEU A 132      -6.000  13.199 -31.464  1.00  0.00           H  
ATOM   1955  HB2 LEU A 132      -4.583  12.536 -33.767  1.00  0.00           H  
ATOM   1956  HB3 LEU A 132      -3.338  11.785 -32.723  1.00  0.00           H  
ATOM   1957  HG  LEU A 132      -2.336  13.713 -31.447  1.00  0.00           H  
ATOM   1958 HD11 LEU A 132      -2.838  14.392 -34.414  1.00  0.00           H  
ATOM   1959 HD12 LEU A 132      -1.454  13.401 -33.812  1.00  0.00           H  
ATOM   1960 HD13 LEU A 132      -1.561  15.066 -33.138  1.00  0.00           H  
ATOM   1961 HD21 LEU A 132      -4.594  14.854 -30.755  1.00  0.00           H  
ATOM   1962 HD22 LEU A 132      -3.307  15.926 -31.633  1.00  0.00           H  
ATOM   1963 HD23 LEU A 132      -4.785  15.312 -32.649  1.00  0.00           H  
ATOM   1964  N   PHE A 133      -5.394   9.878 -32.035  1.00  0.00           N  
ATOM   1965  CA  PHE A 133      -6.080   8.649 -32.421  1.00  0.00           C  
ATOM   1966  C   PHE A 133      -7.336   8.439 -31.585  1.00  0.00           C  
ATOM   1967  O   PHE A 133      -8.380   8.043 -32.115  1.00  0.00           O  
ATOM   1968  CB  PHE A 133      -5.143   7.448 -32.295  1.00  0.00           C  
ATOM   1969  CG  PHE A 133      -5.815   6.133 -32.580  1.00  0.00           C  
ATOM   1970  CD1 PHE A 133      -6.069   5.739 -33.882  1.00  0.00           C  
ATOM   1971  CD2 PHE A 133      -6.216   5.307 -31.546  1.00  0.00           C  
ATOM   1972  CE1 PHE A 133      -6.705   4.540 -34.149  1.00  0.00           C  
ATOM   1973  CE2 PHE A 133      -6.853   4.109 -31.804  1.00  0.00           C  
ATOM   1974  CZ  PHE A 133      -7.097   3.722 -33.109  1.00  0.00           C  
ATOM   1975  H   PHE A 133      -4.298   9.685 -31.641  1.00  0.00           H  
ATOM   1976  HA  PHE A 133      -6.358   8.792 -33.571  1.00  0.00           H  
ATOM   1977  HB2 PHE A 133      -4.459   7.645 -33.259  1.00  0.00           H  
ATOM   1978  HB3 PHE A 133      -4.412   7.143 -31.406  1.00  0.00           H  
ATOM   1979  HD1 PHE A 133      -5.819   6.448 -34.802  1.00  0.00           H  
ATOM   1980  HD2 PHE A 133      -5.804   5.482 -30.452  1.00  0.00           H  
ATOM   1981  HE1 PHE A 133      -7.023   4.501 -35.287  1.00  0.00           H  
ATOM   1982  HE2 PHE A 133      -6.858   3.212 -31.031  1.00  0.00           H  
ATOM   1983  HZ  PHE A 133      -7.588   2.708 -33.476  1.00  0.00           H  
ATOM   1984  N   ALA A 134      -7.260   8.715 -30.278  1.00  0.00           N  
ATOM   1985  CA  ALA A 134      -8.447   8.616 -29.434  1.00  0.00           C  
ATOM   1986  C   ALA A 134      -9.478   9.685 -29.773  1.00  0.00           C  
ATOM   1987  O   ALA A 134     -10.681   9.453 -29.608  1.00  0.00           O  
ATOM   1988  CB  ALA A 134      -8.061   8.709 -27.957  1.00  0.00           C  
ATOM   1989  H   ALA A 134      -6.232   9.221 -30.028  1.00  0.00           H  
ATOM   1990  HA  ALA A 134      -9.042   7.599 -29.559  1.00  0.00           H  
ATOM   1991  HB1 ALA A 134      -8.635   8.106 -27.106  1.00  0.00           H  
ATOM   1992  HB2 ALA A 134      -8.275   9.846 -27.646  1.00  0.00           H  
ATOM   1993  HB3 ALA A 134      -6.927   8.564 -27.616  1.00  0.00           H  
ATOM   1994  N   ALA A 135      -9.041  10.855 -30.241  1.00  0.00           N  
ATOM   1995  CA  ALA A 135     -10.004  11.865 -30.665  1.00  0.00           C  
ATOM   1996  C   ALA A 135     -10.732  11.424 -31.930  1.00  0.00           C  
ATOM   1997  O   ALA A 135     -11.964  11.477 -31.996  1.00  0.00           O  
ATOM   1998  CB  ALA A 135      -9.307  13.210 -30.874  1.00  0.00           C  
ATOM   1999  H   ALA A 135      -7.878  10.921 -30.393  1.00  0.00           H  
ATOM   2000  HA  ALA A 135     -10.871  12.049 -29.864  1.00  0.00           H  
ATOM   2001  HB1 ALA A 135      -9.553  13.445 -29.724  1.00  0.00           H  
ATOM   2002  HB2 ALA A 135      -9.163  14.383 -31.063  1.00  0.00           H  
ATOM   2003  HB3 ALA A 135      -8.430  12.816 -31.567  1.00  0.00           H  
ATOM   2004  N   GLU A 136      -9.984  10.968 -32.941  1.00  0.00           N  
ATOM   2005  CA  GLU A 136     -10.610  10.475 -34.166  1.00  0.00           C  
ATOM   2006  C   GLU A 136     -11.511   9.278 -33.888  1.00  0.00           C  
ATOM   2007  O   GLU A 136     -12.602   9.168 -34.460  1.00  0.00           O  
ATOM   2008  CB  GLU A 136      -9.547  10.094 -35.199  1.00  0.00           C  
ATOM   2009  CG  GLU A 136      -8.559  11.193 -35.542  1.00  0.00           C  
ATOM   2010  CD  GLU A 136      -7.554  10.764 -36.599  1.00  0.00           C  
ATOM   2011  OE1 GLU A 136      -7.870   9.848 -37.390  1.00  0.00           O  
ATOM   2012  OE2 GLU A 136      -6.446  11.339 -36.638  1.00  0.00           O1-
ATOM   2013  H   GLU A 136      -8.850  10.659 -33.004  1.00  0.00           H  
ATOM   2014  HA  GLU A 136     -11.371  11.302 -34.550  1.00  0.00           H  
ATOM   2015  HB2 GLU A 136     -10.102   9.741 -36.205  1.00  0.00           H  
ATOM   2016  HB3 GLU A 136      -8.733   9.281 -34.882  1.00  0.00           H  
ATOM   2017  HG2 GLU A 136      -9.419  11.999 -35.784  1.00  0.00           H  
ATOM   2018  HG3 GLU A 136      -7.691  11.809 -35.002  1.00  0.00           H  
ATOM   2019  N   THR A 137     -11.069   8.366 -33.015  1.00  0.00           N  
ATOM   2020  CA  THR A 137     -11.840   7.154 -32.748  1.00  0.00           C  
ATOM   2021  C   THR A 137     -13.145   7.479 -32.035  1.00  0.00           C  
ATOM   2022  O   THR A 137     -14.208   6.962 -32.396  1.00  0.00           O  
ATOM   2023  CB  THR A 137     -11.011   6.174 -31.918  1.00  0.00           C  
ATOM   2024  CG2 THR A 137     -11.794   4.900 -31.669  1.00  0.00           C  
ATOM   2025  OG1 THR A 137      -9.799   5.862 -32.617  1.00  0.00           O  
ATOM   2026  H   THR A 137     -10.291   8.732 -32.209  1.00  0.00           H  
ATOM   2027  HA  THR A 137     -12.017   6.639 -33.800  1.00  0.00           H  
ATOM   2028  HB  THR A 137     -10.699   6.533 -30.833  1.00  0.00           H  
ATOM   2029  HG1 THR A 137      -8.871   6.364 -32.098  1.00  0.00           H  
ATOM   2030 HG21 THR A 137     -11.290   4.084 -32.390  1.00  0.00           H  
ATOM   2031 HG22 THR A 137     -12.954   4.620 -31.726  1.00  0.00           H  
ATOM   2032 HG23 THR A 137     -11.586   4.346 -30.622  1.00  0.00           H  
ATOM   2033  N   LEU A 138     -13.079   8.326 -31.008  1.00  0.00           N  
ATOM   2034  CA  LEU A 138     -14.293   8.757 -30.324  1.00  0.00           C  
ATOM   2035  C   LEU A 138     -15.235   9.484 -31.273  1.00  0.00           C  
ATOM   2036  O   LEU A 138     -16.447   9.238 -31.265  1.00  0.00           O  
ATOM   2037  CB  LEU A 138     -13.935   9.660 -29.147  1.00  0.00           C  
ATOM   2038  CG  LEU A 138     -15.084  10.479 -28.563  1.00  0.00           C  
ATOM   2039  CD1 LEU A 138     -16.122   9.578 -27.901  1.00  0.00           C  
ATOM   2040  CD2 LEU A 138     -14.535  11.501 -27.587  1.00  0.00           C  
ATOM   2041  H   LEU A 138     -12.079   8.765 -30.574  1.00  0.00           H  
ATOM   2042  HA  LEU A 138     -14.857   7.780 -29.950  1.00  0.00           H  
ATOM   2043  HB2 LEU A 138     -13.180  10.551 -29.401  1.00  0.00           H  
ATOM   2044  HB3 LEU A 138     -13.333   9.029 -28.328  1.00  0.00           H  
ATOM   2045  HG  LEU A 138     -15.600  11.260 -29.302  1.00  0.00           H  
ATOM   2046 HD11 LEU A 138     -15.572   9.076 -26.965  1.00  0.00           H  
ATOM   2047 HD12 LEU A 138     -16.653   8.704 -28.511  1.00  0.00           H  
ATOM   2048 HD13 LEU A 138     -16.975  10.284 -27.453  1.00  0.00           H  
ATOM   2049 HD21 LEU A 138     -13.558  12.132 -27.901  1.00  0.00           H  
ATOM   2050 HD22 LEU A 138     -14.090  11.106 -26.552  1.00  0.00           H  
ATOM   2051 HD23 LEU A 138     -15.266  12.448 -27.476  1.00  0.00           H  
ATOM   2052  N   LYS A 139     -14.698  10.383 -32.100  1.00  0.00           N  
ATOM   2053  CA  LYS A 139     -15.561  11.195 -32.950  1.00  0.00           C  
ATOM   2054  C   LYS A 139     -16.192  10.358 -34.055  1.00  0.00           C  
ATOM   2055  O   LYS A 139     -17.373  10.532 -34.373  1.00  0.00           O  
ATOM   2056  CB  LYS A 139     -14.774  12.368 -33.534  1.00  0.00           C  
ATOM   2057  CG  LYS A 139     -15.647  13.536 -33.953  1.00  0.00           C  
ATOM   2058  CD  LYS A 139     -14.820  14.782 -34.220  1.00  0.00           C  
ATOM   2059  CE  LYS A 139     -15.689  16.026 -34.167  1.00  0.00           C  
ATOM   2060  NZ  LYS A 139     -16.921  15.839 -34.975  1.00  0.00           N1+
ATOM   2061  H   LYS A 139     -13.792  10.967 -31.615  1.00  0.00           H  
ATOM   2062  HA  LYS A 139     -16.374  11.647 -32.208  1.00  0.00           H  
ATOM   2063  HB2 LYS A 139     -14.259  12.853 -32.567  1.00  0.00           H  
ATOM   2064  HB3 LYS A 139     -13.904  12.032 -34.270  1.00  0.00           H  
ATOM   2065  HG2 LYS A 139     -16.431  13.856 -33.087  1.00  0.00           H  
ATOM   2066  HG3 LYS A 139     -16.185  13.369 -35.022  1.00  0.00           H  
ATOM   2067  HD2 LYS A 139     -14.224  15.529 -34.955  1.00  0.00           H  
ATOM   2068  HD3 LYS A 139     -13.795  14.169 -34.235  1.00  0.00           H  
ATOM   2069  HE2 LYS A 139     -15.340  17.158 -34.369  1.00  0.00           H  
ATOM   2070  HE3 LYS A 139     -16.017  16.205 -33.026  1.00  0.00           H  
ATOM   2071  HZ1 LYS A 139     -17.894  15.292 -34.539  1.00  0.00           H  
ATOM   2072  HZ2 LYS A 139     -17.292  16.978 -35.114  1.00  0.00           H  
ATOM   2073  HZ3 LYS A 139     -16.771  15.597 -36.138  1.00  0.00           H  
ATOM   2074  N   ALA A 140     -15.428   9.439 -34.649  1.00  0.00           N  
ATOM   2075  CA  ALA A 140     -16.010   8.576 -35.669  1.00  0.00           C  
ATOM   2076  C   ALA A 140     -17.021   7.612 -35.066  1.00  0.00           C  
ATOM   2077  O   ALA A 140     -17.991   7.231 -35.733  1.00  0.00           O  
ATOM   2078  CB  ALA A 140     -14.914   7.815 -36.410  1.00  0.00           C  
ATOM   2079  H   ALA A 140     -14.300   9.775 -34.689  1.00  0.00           H  
ATOM   2080  HA  ALA A 140     -16.666   9.096 -36.515  1.00  0.00           H  
ATOM   2081  HB1 ALA A 140     -14.764   8.360 -37.468  1.00  0.00           H  
ATOM   2082  HB2 ALA A 140     -13.813   7.681 -35.968  1.00  0.00           H  
ATOM   2083  HB3 ALA A 140     -15.254   6.729 -36.784  1.00  0.00           H  
ATOM   2084  N   THR A 141     -16.820   7.212 -33.810  1.00  0.00           N  
ATOM   2085  CA  THR A 141     -17.800   6.356 -33.154  1.00  0.00           C  
ATOM   2086  C   THR A 141     -19.100   7.105 -32.919  1.00  0.00           C  
ATOM   2087  O   THR A 141     -20.188   6.549 -33.099  1.00  0.00           O  
ATOM   2088  CB  THR A 141     -17.237   5.834 -31.833  1.00  0.00           C  
ATOM   2089  CG2 THR A 141     -18.133   4.751 -31.264  1.00  0.00           C  
ATOM   2090  OG1 THR A 141     -15.934   5.294 -32.060  1.00  0.00           O  
ATOM   2091  H   THR A 141     -15.907   7.637 -33.200  1.00  0.00           H  
ATOM   2092  HA  THR A 141     -17.991   5.398 -33.838  1.00  0.00           H  
ATOM   2093  HB  THR A 141     -17.244   6.630 -30.952  1.00  0.00           H  
ATOM   2094  HG1 THR A 141     -15.504   4.930 -31.018  1.00  0.00           H  
ATOM   2095 HG21 THR A 141     -18.370   4.480 -30.116  1.00  0.00           H  
ATOM   2096 HG22 THR A 141     -17.613   3.700 -31.535  1.00  0.00           H  
ATOM   2097 HG23 THR A 141     -19.227   4.510 -31.692  1.00  0.00           H  
ATOM   2098  N   GLU A 142     -19.003   8.372 -32.521  1.00  0.00           N  
ATOM   2099  CA  GLU A 142     -20.196   9.187 -32.338  1.00  0.00           C  
ATOM   2100  C   GLU A 142     -20.967   9.329 -33.643  1.00  0.00           C  
ATOM   2101  O   GLU A 142     -22.183   9.107 -33.686  1.00  0.00           O  
ATOM   2102  CB  GLU A 142     -19.804  10.558 -31.795  1.00  0.00           C  
ATOM   2103  CG  GLU A 142     -19.200  10.527 -30.412  1.00  0.00           C  
ATOM   2104  CD  GLU A 142     -18.555  11.842 -30.053  1.00  0.00           C  
ATOM   2105  OE1 GLU A 142     -18.222  12.601 -30.986  1.00  0.00           O  
ATOM   2106  OE2 GLU A 142     -18.389  12.122 -28.848  1.00  0.00           O1-
ATOM   2107  H   GLU A 142     -18.008   9.003 -32.532  1.00  0.00           H  
ATOM   2108  HA  GLU A 142     -21.056   8.786 -31.621  1.00  0.00           H  
ATOM   2109  HB2 GLU A 142     -19.254  11.341 -32.509  1.00  0.00           H  
ATOM   2110  HB3 GLU A 142     -20.782  11.227 -31.555  1.00  0.00           H  
ATOM   2111  HG2 GLU A 142     -18.413   9.740 -29.999  1.00  0.00           H  
ATOM   2112  HG3 GLU A 142     -20.087  10.704 -29.634  1.00  0.00           H  
ATOM   2113  N   GLU A 143     -20.268   9.681 -34.726  1.00  0.00           N  
ATOM   2114  CA  GLU A 143     -20.936   9.899 -36.005  1.00  0.00           C  
ATOM   2115  C   GLU A 143     -21.536   8.609 -36.554  1.00  0.00           C  
ATOM   2116  O   GLU A 143     -22.619   8.627 -37.151  1.00  0.00           O  
ATOM   2117  CB  GLU A 143     -19.958  10.505 -37.013  1.00  0.00           C  
ATOM   2118  CG  GLU A 143     -19.329  11.830 -36.581  1.00  0.00           C  
ATOM   2119  CD  GLU A 143     -20.353  12.904 -36.241  1.00  0.00           C  
ATOM   2120  OE1 GLU A 143     -20.478  13.251 -35.046  1.00  0.00           O  
ATOM   2121  OE2 GLU A 143     -21.029  13.405 -37.167  1.00  0.00           O1-
ATOM   2122  H   GLU A 143     -19.103   9.846 -34.744  1.00  0.00           H  
ATOM   2123  HA  GLU A 143     -21.826  10.682 -35.929  1.00  0.00           H  
ATOM   2124  HB2 GLU A 143     -20.376  10.500 -38.132  1.00  0.00           H  
ATOM   2125  HB3 GLU A 143     -18.990   9.847 -37.261  1.00  0.00           H  
ATOM   2126  HG2 GLU A 143     -18.616  12.019 -35.645  1.00  0.00           H  
ATOM   2127  HG3 GLU A 143     -18.675  12.308 -37.456  1.00  0.00           H  
ATOM   2128  N   THR A 144     -20.852   7.480 -36.371  1.00  0.00           N  
ATOM   2129  CA  THR A 144     -21.372   6.220 -36.890  1.00  0.00           C  
ATOM   2130  C   THR A 144     -22.537   5.716 -36.046  1.00  0.00           C  
ATOM   2131  O   THR A 144     -23.513   5.176 -36.583  1.00  0.00           O  
ATOM   2132  CB  THR A 144     -20.252   5.183 -36.954  1.00  0.00           C  
ATOM   2133  CG2 THR A 144     -20.772   3.854 -37.484  1.00  0.00           C  
ATOM   2134  OG1 THR A 144     -19.214   5.664 -37.819  1.00  0.00           O  
ATOM   2135  H   THR A 144     -19.791   7.508 -35.869  1.00  0.00           H  
ATOM   2136  HA  THR A 144     -21.567   6.370 -38.055  1.00  0.00           H  
ATOM   2137  HB  THR A 144     -19.727   4.758 -35.972  1.00  0.00           H  
ATOM   2138  HG1 THR A 144     -18.232   5.011 -37.663  1.00  0.00           H  
ATOM   2139 HG21 THR A 144     -19.965   3.347 -38.217  1.00  0.00           H  
ATOM   2140 HG22 THR A 144     -20.893   2.937 -36.709  1.00  0.00           H  
ATOM   2141 HG23 THR A 144     -21.741   3.696 -38.173  1.00  0.00           H  
ATOM   2142  N   PHE A 145     -22.463   5.897 -34.725  1.00  0.00           N  
ATOM   2143  CA  PHE A 145     -23.590   5.548 -33.867  1.00  0.00           C  
ATOM   2144  C   PHE A 145     -24.815   6.405 -34.169  1.00  0.00           C  
ATOM   2145  O   PHE A 145     -25.946   5.949 -33.964  1.00  0.00           O  
ATOM   2146  CB  PHE A 145     -23.194   5.681 -32.396  1.00  0.00           C  
ATOM   2147  CG  PHE A 145     -24.311   5.384 -31.435  1.00  0.00           C  
ATOM   2148  CD1 PHE A 145     -24.716   4.081 -31.201  1.00  0.00           C  
ATOM   2149  CD2 PHE A 145     -24.954   6.408 -30.762  1.00  0.00           C  
ATOM   2150  CE1 PHE A 145     -25.744   3.807 -30.315  1.00  0.00           C  
ATOM   2151  CE2 PHE A 145     -25.979   6.138 -29.874  1.00  0.00           C  
ATOM   2152  CZ  PHE A 145     -26.376   4.836 -29.654  1.00  0.00           C  
ATOM   2153  H   PHE A 145     -21.387   5.544 -34.360  1.00  0.00           H  
ATOM   2154  HA  PHE A 145     -23.748   4.382 -34.070  1.00  0.00           H  
ATOM   2155  HB2 PHE A 145     -22.396   4.849 -32.078  1.00  0.00           H  
ATOM   2156  HB3 PHE A 145     -22.752   6.757 -32.144  1.00  0.00           H  
ATOM   2157  HD1 PHE A 145     -24.082   3.076 -31.291  1.00  0.00           H  
ATOM   2158  HD2 PHE A 145     -24.869   7.578 -30.944  1.00  0.00           H  
ATOM   2159  HE1 PHE A 145     -25.954   2.706 -29.912  1.00  0.00           H  
ATOM   2160  HE2 PHE A 145     -26.095   6.728 -28.847  1.00  0.00           H  
ATOM   2161  HZ  PHE A 145     -27.033   4.495 -28.721  1.00  0.00           H  
ATOM   2162  N   LYS A 146     -24.617   7.638 -34.654  1.00  0.00           N  
ATOM   2163  CA  LYS A 146     -25.752   8.455 -35.077  1.00  0.00           C  
ATOM   2164  C   LYS A 146     -26.534   7.776 -36.195  1.00  0.00           C  
ATOM   2165  O   LYS A 146     -27.768   7.856 -36.237  1.00  0.00           O  
ATOM   2166  CB  LYS A 146     -25.281   9.839 -35.536  1.00  0.00           C  
ATOM   2167  CG  LYS A 146     -24.952  10.818 -34.422  1.00  0.00           C  
ATOM   2168  CD  LYS A 146     -24.675  12.211 -34.981  1.00  0.00           C  
ATOM   2169  CE  LYS A 146     -24.424  13.218 -33.871  1.00  0.00           C  
ATOM   2170  NZ  LYS A 146     -23.194  12.902 -33.089  1.00  0.00           N1+
ATOM   2171  H   LYS A 146     -23.508   8.030 -34.623  1.00  0.00           H  
ATOM   2172  HA  LYS A 146     -26.219   8.678 -34.007  1.00  0.00           H  
ATOM   2173  HB2 LYS A 146     -26.137  10.295 -36.240  1.00  0.00           H  
ATOM   2174  HB3 LYS A 146     -24.376   9.859 -36.311  1.00  0.00           H  
ATOM   2175  HG2 LYS A 146     -24.153  10.407 -33.635  1.00  0.00           H  
ATOM   2176  HG3 LYS A 146     -25.846  10.995 -33.648  1.00  0.00           H  
ATOM   2177  HD2 LYS A 146     -25.569  12.738 -35.575  1.00  0.00           H  
ATOM   2178  HD3 LYS A 146     -23.746  12.399 -35.706  1.00  0.00           H  
ATOM   2179  HE2 LYS A 146     -25.288  13.444 -33.077  1.00  0.00           H  
ATOM   2180  HE3 LYS A 146     -24.247  14.312 -34.333  1.00  0.00           H  
ATOM   2181  HZ1 LYS A 146     -22.733  13.979 -32.810  1.00  0.00           H  
ATOM   2182  HZ2 LYS A 146     -23.432  12.511 -31.982  1.00  0.00           H  
ATOM   2183  HZ3 LYS A 146     -22.230  12.335 -33.499  1.00  0.00           H  
ATOM   2184  N   LEU A 147     -25.833   7.110 -37.115  1.00  0.00           N  
ATOM   2185  CA  LEU A 147     -26.488   6.416 -38.218  1.00  0.00           C  
ATOM   2186  C   LEU A 147     -27.300   5.211 -37.761  1.00  0.00           C  
ATOM   2187  O   LEU A 147     -28.058   4.661 -38.566  1.00  0.00           O  
ATOM   2188  CB  LEU A 147     -25.449   5.970 -39.250  1.00  0.00           C  
ATOM   2189  CG  LEU A 147     -24.501   7.054 -39.771  1.00  0.00           C  
ATOM   2190  CD1 LEU A 147     -23.504   6.481 -40.768  1.00  0.00           C  
ATOM   2191  CD2 LEU A 147     -25.281   8.196 -40.393  1.00  0.00           C  
ATOM   2192  H   LEU A 147     -24.666   7.281 -37.148  1.00  0.00           H  
ATOM   2193  HA  LEU A 147     -27.356   7.034 -38.756  1.00  0.00           H  
ATOM   2194  HB2 LEU A 147     -26.080   5.561 -40.186  1.00  0.00           H  
ATOM   2195  HB3 LEU A 147     -24.840   4.973 -38.982  1.00  0.00           H  
ATOM   2196  HG  LEU A 147     -23.649   7.617 -39.160  1.00  0.00           H  
ATOM   2197 HD11 LEU A 147     -22.371   6.193 -40.486  1.00  0.00           H  
ATOM   2198 HD12 LEU A 147     -23.236   7.144 -41.735  1.00  0.00           H  
ATOM   2199 HD13 LEU A 147     -23.878   5.470 -41.298  1.00  0.00           H  
ATOM   2200 HD21 LEU A 147     -26.203   8.801 -39.927  1.00  0.00           H  
ATOM   2201 HD22 LEU A 147     -25.769   7.832 -41.431  1.00  0.00           H  
ATOM   2202 HD23 LEU A 147     -24.531   9.034 -40.814  1.00  0.00           H  
ATOM   2203  N   SER A 148     -27.160   4.785 -36.506  1.00  0.00           N  
ATOM   2204  CA  SER A 148     -27.912   3.647 -35.994  1.00  0.00           C  
ATOM   2205  C   SER A 148     -29.298   4.027 -35.495  1.00  0.00           C  
ATOM   2206  O   SER A 148     -30.085   3.136 -35.161  1.00  0.00           O  
ATOM   2207  CB  SER A 148     -27.142   2.969 -34.859  1.00  0.00           C  
ATOM   2208  OG  SER A 148     -27.124   3.789 -33.701  1.00  0.00           O  
ATOM   2209  H   SER A 148     -26.029   4.653 -36.150  1.00  0.00           H  
ATOM   2210  HA  SER A 148     -28.149   2.837 -36.839  1.00  0.00           H  
ATOM   2211  HB2 SER A 148     -27.549   1.994 -34.272  1.00  0.00           H  
ATOM   2212  HB3 SER A 148     -26.252   2.421 -35.456  1.00  0.00           H  
ATOM   2213  HG  SER A 148     -26.307   3.418 -32.936  1.00  0.00           H  
ATOM   2214  N   TYR A 149     -29.614   5.314 -35.434  1.00  0.00           N  
ATOM   2215  CA  TYR A 149     -30.917   5.743 -34.958  1.00  0.00           C  
ATOM   2216  C   TYR A 149     -31.955   5.679 -36.073  1.00  0.00           C  
ATOM   2217  O   TYR A 149     -31.636   5.743 -37.263  1.00  0.00           O  
ATOM   2218  CB  TYR A 149     -30.841   7.160 -34.403  1.00  0.00           C  
ATOM   2219  CG  TYR A 149     -30.262   7.236 -33.014  1.00  0.00           C  
ATOM   2220  CD1 TYR A 149     -31.034   6.911 -31.907  1.00  0.00           C  
ATOM   2221  CD2 TYR A 149     -28.951   7.636 -32.805  1.00  0.00           C  
ATOM   2222  CE1 TYR A 149     -30.518   6.984 -30.632  1.00  0.00           C  
ATOM   2223  CE2 TYR A 149     -28.426   7.718 -31.529  1.00  0.00           C  
ATOM   2224  CZ  TYR A 149     -29.214   7.389 -30.447  1.00  0.00           C  
ATOM   2225  OH  TYR A 149     -28.698   7.464 -29.173  1.00  0.00           O  
ATOM   2226  H   TYR A 149     -28.677   6.029 -35.482  1.00  0.00           H  
ATOM   2227  HA  TYR A 149     -31.158   5.009 -34.054  1.00  0.00           H  
ATOM   2228  HB2 TYR A 149     -31.869   7.717 -34.642  1.00  0.00           H  
ATOM   2229  HB3 TYR A 149     -30.147   7.709 -35.204  1.00  0.00           H  
ATOM   2230  HD1 TYR A 149     -32.122   6.452 -31.968  1.00  0.00           H  
ATOM   2231  HD2 TYR A 149     -28.186   7.886 -33.667  1.00  0.00           H  
ATOM   2232  HE1 TYR A 149     -30.856   6.393 -29.655  1.00  0.00           H  
ATOM   2233  HE2 TYR A 149     -27.446   8.352 -31.314  1.00  0.00           H  
ATOM   2234  HH  TYR A 149     -28.465   8.586 -28.889  1.00  0.00           H  
ATOM   2235  N   GLY A 150     -33.220   5.558 -35.665  1.00  0.00           N  
ATOM   2236  CA  GLY A 150     -34.301   5.532 -36.622  1.00  0.00           C  
ATOM   2237  C   GLY A 150     -34.623   6.905 -37.189  1.00  0.00           C  
ATOM   2238  O   GLY A 150     -34.314   7.948 -36.609  1.00  0.00           O  
ATOM   2239  H   GLY A 150     -33.684   6.226 -34.796  1.00  0.00           H  
ATOM   2240  HA2 GLY A 150     -33.824   4.844 -37.463  1.00  0.00           H  
ATOM   2241  HA3 GLY A 150     -35.262   5.168 -36.017  1.00  0.00           H  
ATOM   2242  N   ILE A 151     -35.261   6.890 -38.352  1.00  0.00           N  
ATOM   2243  CA  ILE A 151     -35.678   8.104 -39.043  1.00  0.00           C  
ATOM   2244  C   ILE A 151     -37.039   8.528 -38.515  1.00  0.00           C  
ATOM   2245  O   ILE A 151     -37.935   7.697 -38.323  1.00  0.00           O  
ATOM   2246  CB  ILE A 151     -35.713   7.881 -40.566  1.00  0.00           C  
ATOM   2247  CG1 ILE A 151     -34.310   7.578 -41.089  1.00  0.00           C  
ATOM   2248  CG2 ILE A 151     -36.286   9.095 -41.275  1.00  0.00           C  
ATOM   2249  CD1 ILE A 151     -34.251   7.337 -42.575  1.00  0.00           C  
ATOM   2250  H   ILE A 151     -35.017   6.041 -39.133  1.00  0.00           H  
ATOM   2251  HA  ILE A 151     -34.787   8.857 -38.803  1.00  0.00           H  
ATOM   2252  HB  ILE A 151     -36.401   6.971 -40.914  1.00  0.00           H  
ATOM   2253 HG12 ILE A 151     -33.400   8.199 -40.624  1.00  0.00           H  
ATOM   2254 HG13 ILE A 151     -33.865   6.490 -40.853  1.00  0.00           H  
ATOM   2255 HG21 ILE A 151     -36.312   8.965 -42.464  1.00  0.00           H  
ATOM   2256 HG22 ILE A 151     -35.772  10.160 -41.101  1.00  0.00           H  
ATOM   2257 HG23 ILE A 151     -37.453   9.037 -41.026  1.00  0.00           H  
ATOM   2258 HD11 ILE A 151     -33.593   6.351 -42.793  1.00  0.00           H  
ATOM   2259 HD12 ILE A 151     -33.682   8.033 -43.371  1.00  0.00           H  
ATOM   2260 HD13 ILE A 151     -35.209   7.028 -43.231  1.00  0.00           H  
ATOM   2261  N   ALA A 152     -37.191   9.825 -38.263  1.00  0.00           N  
ATOM   2262  CA  ALA A 152     -38.470  10.389 -37.866  1.00  0.00           C  
ATOM   2263  C   ALA A 152     -39.216  10.898 -39.090  1.00  0.00           C  
ATOM   2264  O   ALA A 152     -38.610  11.301 -40.083  1.00  0.00           O  
ATOM   2265  CB  ALA A 152     -38.284  11.532 -36.870  1.00  0.00           C  
ATOM   2266  H   ALA A 152     -36.244  10.419 -37.866  1.00  0.00           H  
ATOM   2267  HA  ALA A 152     -39.061   9.526 -37.304  1.00  0.00           H  
ATOM   2268  HB1 ALA A 152     -38.429  11.231 -35.729  1.00  0.00           H  
ATOM   2269  HB2 ALA A 152     -39.179  12.261 -37.141  1.00  0.00           H  
ATOM   2270  HB3 ALA A 152     -37.307  12.225 -36.849  1.00  0.00           H  
ATOM   2271  N   THR A 153     -40.541  10.875 -39.008  1.00  0.00           N  
ATOM   2272  CA  THR A 153     -41.391  11.353 -40.087  1.00  0.00           C  
ATOM   2273  C   THR A 153     -42.547  12.129 -39.482  1.00  0.00           C  
ATOM   2274  O   THR A 153     -43.167  11.669 -38.519  1.00  0.00           O  
ATOM   2275  CB  THR A 153     -41.916  10.196 -40.946  1.00  0.00           C  
ATOM   2276  CG2 THR A 153     -43.005  10.678 -41.892  1.00  0.00           C  
ATOM   2277  OG1 THR A 153     -40.841   9.635 -41.710  1.00  0.00           O  
ATOM   2278  H   THR A 153     -40.884  10.988 -37.887  1.00  0.00           H  
ATOM   2279  HA  THR A 153     -40.778  11.930 -40.923  1.00  0.00           H  
ATOM   2280  HB  THR A 153     -42.461   9.247 -40.470  1.00  0.00           H  
ATOM   2281  HG1 THR A 153     -40.471   8.629 -41.185  1.00  0.00           H  
ATOM   2282 HG21 THR A 153     -42.759  11.658 -42.555  1.00  0.00           H  
ATOM   2283 HG22 THR A 153     -42.875   9.919 -42.820  1.00  0.00           H  
ATOM   2284 HG23 THR A 153     -44.174  10.510 -41.650  1.00  0.00           H  
ATOM   2285  N   VAL A 154     -42.818  13.309 -40.037  1.00  0.00           N  
ATOM   2286  CA  VAL A 154     -43.968  14.102 -39.618  1.00  0.00           C  
ATOM   2287  C   VAL A 154     -45.246  13.405 -40.072  1.00  0.00           C  
ATOM   2288  O   VAL A 154     -45.479  13.224 -41.274  1.00  0.00           O  
ATOM   2289  CB  VAL A 154     -43.886  15.524 -40.186  1.00  0.00           C  
ATOM   2290  CG1 VAL A 154     -45.197  16.263 -39.952  1.00  0.00           C  
ATOM   2291  CG2 VAL A 154     -42.721  16.273 -39.569  1.00  0.00           C  
ATOM   2292  H   VAL A 154     -41.779  13.857 -40.182  1.00  0.00           H  
ATOM   2293  HA  VAL A 154     -43.979  14.235 -38.439  1.00  0.00           H  
ATOM   2294  HB  VAL A 154     -43.744  15.578 -41.366  1.00  0.00           H  
ATOM   2295 HG11 VAL A 154     -46.288  16.166 -40.424  1.00  0.00           H  
ATOM   2296 HG12 VAL A 154     -45.443  16.174 -38.785  1.00  0.00           H  
ATOM   2297 HG13 VAL A 154     -44.813  17.380 -40.143  1.00  0.00           H  
ATOM   2298 HG21 VAL A 154     -42.891  17.414 -39.264  1.00  0.00           H  
ATOM   2299 HG22 VAL A 154     -41.984  16.450 -40.497  1.00  0.00           H  
ATOM   2300 HG23 VAL A 154     -42.040  15.700 -38.782  1.00  0.00           H  
ATOM   2301  N   ARG A 155     -46.085  13.022 -39.108  1.00  0.00           N  
ATOM   2302  CA  ARG A 155     -47.381  12.427 -39.401  1.00  0.00           C  
ATOM   2303  C   ARG A 155     -48.544  13.395 -39.227  1.00  0.00           C  
ATOM   2304  O   ARG A 155     -49.609  13.165 -39.809  1.00  0.00           O  
ATOM   2305  CB  ARG A 155     -47.623  11.205 -38.506  1.00  0.00           C  
ATOM   2306  CG  ARG A 155     -47.809  11.551 -37.038  1.00  0.00           C  
ATOM   2307  CD  ARG A 155     -48.701  10.541 -36.345  1.00  0.00           C  
ATOM   2308  NE  ARG A 155     -49.000  10.917 -34.965  1.00  0.00           N  
ATOM   2309  CZ  ARG A 155     -48.391  10.402 -33.900  1.00  0.00           C  
ATOM   2310  NH1 ARG A 155     -47.447   9.481 -34.050  1.00  0.00           N1+
ATOM   2311  NH2 ARG A 155     -48.729  10.805 -32.682  1.00  0.00           N  
ATOM   2312  H   ARG A 155     -45.620  12.554 -38.120  1.00  0.00           H  
ATOM   2313  HA  ARG A 155     -47.458  12.021 -40.521  1.00  0.00           H  
ATOM   2314  HB2 ARG A 155     -46.854  10.388 -38.923  1.00  0.00           H  
ATOM   2315  HB3 ARG A 155     -48.628  10.643 -38.848  1.00  0.00           H  
ATOM   2316  HG2 ARG A 155     -46.800  11.417 -36.419  1.00  0.00           H  
ATOM   2317  HG3 ARG A 155     -48.495  12.513 -36.832  1.00  0.00           H  
ATOM   2318  HD2 ARG A 155     -49.799  10.446 -36.846  1.00  0.00           H  
ATOM   2319  HD3 ARG A 155     -48.425   9.381 -36.494  1.00  0.00           H  
ATOM   2320  HE  ARG A 155     -50.162  11.075 -34.742  1.00  0.00           H  
ATOM   2321 HH11 ARG A 155     -47.116   8.893 -33.063  1.00  0.00           H  
ATOM   2322 HH12 ARG A 155     -47.074   8.627 -34.799  1.00  0.00           H  
ATOM   2323 HH21 ARG A 155     -48.664   9.979 -31.820  1.00  0.00           H  
ATOM   2324 HH22 ARG A 155     -49.776  11.289 -32.342  1.00  0.00           H  
ATOM   2325  N   GLU A 156     -48.371  14.461 -38.447  1.00  0.00           N  
ATOM   2326  CA  GLU A 156     -49.453  15.396 -38.165  1.00  0.00           C  
ATOM   2327  C   GLU A 156     -48.853  16.689 -37.639  1.00  0.00           C  
ATOM   2328  O   GLU A 156     -48.026  16.661 -36.722  1.00  0.00           O  
ATOM   2329  CB  GLU A 156     -50.439  14.811 -37.145  1.00  0.00           C  
ATOM   2330  CG  GLU A 156     -51.442  15.817 -36.606  1.00  0.00           C  
ATOM   2331  CD  GLU A 156     -52.414  15.208 -35.613  1.00  0.00           C  
ATOM   2332  OE1 GLU A 156     -53.369  15.908 -35.215  1.00  0.00           O  
ATOM   2333  OE2 GLU A 156     -52.226  14.034 -35.231  1.00  0.00           O1-
ATOM   2334  H   GLU A 156     -47.308  14.839 -38.095  1.00  0.00           H  
ATOM   2335  HA  GLU A 156     -50.184  15.543 -39.095  1.00  0.00           H  
ATOM   2336  HB2 GLU A 156     -50.066  14.295 -36.134  1.00  0.00           H  
ATOM   2337  HB3 GLU A 156     -51.132  13.952 -37.615  1.00  0.00           H  
ATOM   2338  HG2 GLU A 156     -52.257  16.160 -37.414  1.00  0.00           H  
ATOM   2339  HG3 GLU A 156     -51.006  16.791 -36.081  1.00  0.00           H  
ATOM   2340  N   VAL A 157     -49.266  17.813 -38.214  1.00  0.00           N  
ATOM   2341  CA  VAL A 157     -48.800  19.127 -37.792  1.00  0.00           C  
ATOM   2342  C   VAL A 157     -49.885  19.773 -36.942  1.00  0.00           C  
ATOM   2343  O   VAL A 157     -51.057  19.806 -37.335  1.00  0.00           O  
ATOM   2344  CB  VAL A 157     -48.433  20.004 -39.002  1.00  0.00           C  
ATOM   2345  CG1 VAL A 157     -47.123  19.526 -39.615  1.00  0.00           C  
ATOM   2346  CG2 VAL A 157     -49.538  19.966 -40.045  1.00  0.00           C  
ATOM   2347  H   VAL A 157     -50.272  17.786 -38.846  1.00  0.00           H  
ATOM   2348  HA  VAL A 157     -47.787  19.068 -37.181  1.00  0.00           H  
ATOM   2349  HB  VAL A 157     -48.351  21.147 -38.666  1.00  0.00           H  
ATOM   2350 HG11 VAL A 157     -46.585  18.622 -39.064  1.00  0.00           H  
ATOM   2351 HG12 VAL A 157     -47.156  19.276 -40.781  1.00  0.00           H  
ATOM   2352 HG13 VAL A 157     -46.460  20.516 -39.505  1.00  0.00           H  
ATOM   2353 HG21 VAL A 157     -49.687  21.115 -40.375  1.00  0.00           H  
ATOM   2354 HG22 VAL A 157     -50.689  19.672 -39.870  1.00  0.00           H  
ATOM   2355 HG23 VAL A 157     -49.414  19.493 -41.140  1.00  0.00           H  
ATOM   2356  N   LEU A 158     -49.503  20.259 -35.763  1.00  0.00           N  
ATOM   2357  CA  LEU A 158     -50.433  20.947 -34.877  1.00  0.00           C  
ATOM   2358  C   LEU A 158     -50.343  22.461 -34.983  1.00  0.00           C  
ATOM   2359  O   LEU A 158     -51.332  23.152 -34.714  1.00  0.00           O  
ATOM   2360  CB  LEU A 158     -50.191  20.526 -33.423  1.00  0.00           C  
ATOM   2361  CG  LEU A 158     -50.279  19.024 -33.143  1.00  0.00           C  
ATOM   2362  CD1 LEU A 158     -50.105  18.735 -31.657  1.00  0.00           C  
ATOM   2363  CD2 LEU A 158     -51.593  18.447 -33.657  1.00  0.00           C  
ATOM   2364  H   LEU A 158     -48.376  20.133 -35.447  1.00  0.00           H  
ATOM   2365  HA  LEU A 158     -51.567  20.866 -35.244  1.00  0.00           H  
ATOM   2366  HB2 LEU A 158     -51.107  21.034 -32.836  1.00  0.00           H  
ATOM   2367  HB3 LEU A 158     -49.290  21.234 -33.082  1.00  0.00           H  
ATOM   2368  HG  LEU A 158     -49.525  18.307 -33.716  1.00  0.00           H  
ATOM   2369 HD11 LEU A 158     -50.516  17.708 -31.195  1.00  0.00           H  
ATOM   2370 HD12 LEU A 158     -48.951  18.732 -31.366  1.00  0.00           H  
ATOM   2371 HD13 LEU A 158     -50.740  19.458 -30.937  1.00  0.00           H  
ATOM   2372 HD21 LEU A 158     -51.984  17.387 -33.256  1.00  0.00           H  
ATOM   2373 HD22 LEU A 158     -52.513  19.086 -33.212  1.00  0.00           H  
ATOM   2374 HD23 LEU A 158     -52.014  18.483 -34.780  1.00  0.00           H  
ATOM   2375  N   SER A 159     -49.183  22.985 -35.376  1.00  0.00           N  
ATOM   2376  CA  SER A 159     -48.975  24.415 -35.564  1.00  0.00           C  
ATOM   2377  C   SER A 159     -47.665  24.636 -36.306  1.00  0.00           C  
ATOM   2378  O   SER A 159     -47.201  23.751 -37.031  1.00  0.00           O  
ATOM   2379  CB  SER A 159     -48.956  25.144 -34.221  1.00  0.00           C  
ATOM   2380  OG  SER A 159     -47.942  24.623 -33.380  1.00  0.00           O  
ATOM   2381  H   SER A 159     -48.133  22.470 -35.542  1.00  0.00           H  
ATOM   2382  HA  SER A 159     -49.801  24.802 -36.336  1.00  0.00           H  
ATOM   2383  HB2 SER A 159     -50.003  24.978 -33.649  1.00  0.00           H  
ATOM   2384  HB3 SER A 159     -48.968  26.334 -34.074  1.00  0.00           H  
ATOM   2385  HG  SER A 159     -48.340  24.834 -32.281  1.00  0.00           H  
ATOM   2386  N   ASP A 160     -47.060  25.807 -36.140  1.00  0.00           N  
ATOM   2387  CA  ASP A 160     -45.693  26.029 -36.585  1.00  0.00           C  
ATOM   2388  C   ASP A 160     -44.697  25.839 -35.453  1.00  0.00           C  
ATOM   2389  O   ASP A 160     -43.529  26.215 -35.591  1.00  0.00           O  
ATOM   2390  CB  ASP A 160     -45.553  27.422 -37.197  1.00  0.00           C  
ATOM   2391  CG  ASP A 160     -46.386  28.452 -36.478  1.00  0.00           C  
ATOM   2392  OD1 ASP A 160     -46.058  28.773 -35.316  1.00  0.00           O  
ATOM   2393  OD2 ASP A 160     -47.375  28.932 -37.072  1.00  0.00           O1-
ATOM   2394  H   ASP A 160     -47.872  26.681 -36.170  1.00  0.00           H  
ATOM   2395  HA  ASP A 160     -45.365  25.263 -37.437  1.00  0.00           H  
ATOM   2396  HB2 ASP A 160     -44.577  28.108 -37.071  1.00  0.00           H  
ATOM   2397  HB3 ASP A 160     -45.692  27.330 -38.387  1.00  0.00           H  
ATOM   2398  N   ARG A 161     -45.138  25.266 -34.337  1.00  0.00           N  
ATOM   2399  CA  ARG A 161     -44.261  24.918 -33.227  1.00  0.00           C  
ATOM   2400  C   ARG A 161     -44.333  23.441 -32.873  1.00  0.00           C  
ATOM   2401  O   ARG A 161     -43.291  22.806 -32.689  1.00  0.00           O  
ATOM   2402  CB  ARG A 161     -44.600  25.774 -31.995  1.00  0.00           C  
ATOM   2403  CG  ARG A 161     -44.514  25.948 -30.462  1.00  0.00           C  
ATOM   2404  CD  ARG A 161     -44.779  24.759 -29.516  1.00  0.00           C  
ATOM   2405  NE  ARG A 161     -44.298  24.867 -28.106  1.00  0.00           N  
ATOM   2406  CZ  ARG A 161     -43.467  25.868 -28.059  1.00  0.00           C  
ATOM   2407  NH1 ARG A 161     -42.591  26.394 -27.236  1.00  0.00           N1+
ATOM   2408  NH2 ARG A 161     -43.581  26.407 -29.228  1.00  0.00           N  
ATOM   2409  H   ARG A 161     -46.101  25.929 -34.117  1.00  0.00           H  
ATOM   2410  HA  ARG A 161     -43.125  25.156 -33.507  1.00  0.00           H  
ATOM   2411  HB2 ARG A 161     -45.779  25.989 -31.943  1.00  0.00           H  
ATOM   2412  HB3 ARG A 161     -44.303  26.792 -32.575  1.00  0.00           H  
ATOM   2413  HG2 ARG A 161     -45.363  26.773 -30.242  1.00  0.00           H  
ATOM   2414  HG3 ARG A 161     -43.398  26.073 -30.891  1.00  0.00           H  
ATOM   2415  HD2 ARG A 161     -45.950  24.707 -29.247  1.00  0.00           H  
ATOM   2416  HD3 ARG A 161     -44.614  23.760 -30.139  1.00  0.00           H  
ATOM   2417  HE  ARG A 161     -44.929  24.742 -27.102  1.00  0.00           H  
ATOM   2418 HH11 ARG A 161     -41.416  26.446 -27.031  1.00  0.00           H  
ATOM   2419 HH12 ARG A 161     -43.001  27.071 -26.342  1.00  0.00           H  
ATOM   2420 HH21 ARG A 161     -42.491  26.906 -29.377  1.00  0.00           H  
ATOM   2421 HH22 ARG A 161     -44.084  27.461 -28.921  1.00  0.00           H  
ATOM   2422  N   GLU A 162     -45.532  22.869 -32.786  1.00  0.00           N  
ATOM   2423  CA  GLU A 162     -45.717  21.495 -32.341  1.00  0.00           C  
ATOM   2424  C   GLU A 162     -46.130  20.600 -33.503  1.00  0.00           C  
ATOM   2425  O   GLU A 162     -46.843  21.027 -34.415  1.00  0.00           O  
ATOM   2426  CB  GLU A 162     -46.767  21.414 -31.229  1.00  0.00           C  
ATOM   2427  CG  GLU A 162     -46.702  20.834 -29.771  1.00  0.00           C  
ATOM   2428  CD  GLU A 162     -47.605  19.648 -29.308  1.00  0.00           C  
ATOM   2429  OE1 GLU A 162     -48.836  19.760 -29.204  1.00  0.00           O  
ATOM   2430  OE2 GLU A 162     -47.359  19.172 -28.188  1.00  0.00           O1-
ATOM   2431  H   GLU A 162     -46.491  23.541 -32.663  1.00  0.00           H  
ATOM   2432  HA  GLU A 162     -44.778  21.175 -31.698  1.00  0.00           H  
ATOM   2433  HB2 GLU A 162     -47.715  20.780 -31.574  1.00  0.00           H  
ATOM   2434  HB3 GLU A 162     -47.194  22.497 -30.957  1.00  0.00           H  
ATOM   2435  HG2 GLU A 162     -47.226  21.612 -29.001  1.00  0.00           H  
ATOM   2436  HG3 GLU A 162     -45.692  20.307 -29.406  1.00  0.00           H  
ATOM   2437  N   LEU A 163     -45.673  19.349 -33.457  1.00  0.00           N  
ATOM   2438  CA  LEU A 163     -46.032  18.356 -34.462  1.00  0.00           C  
ATOM   2439  C   LEU A 163     -45.815  16.965 -33.882  1.00  0.00           C  
ATOM   2440  O   LEU A 163     -45.052  16.780 -32.929  1.00  0.00           O  
ATOM   2441  CB  LEU A 163     -45.224  18.540 -35.756  1.00  0.00           C  
ATOM   2442  CG  LEU A 163     -43.700  18.357 -35.724  1.00  0.00           C  
ATOM   2443  CD1 LEU A 163     -43.292  16.906 -35.931  1.00  0.00           C  
ATOM   2444  CD2 LEU A 163     -43.035  19.236 -36.767  1.00  0.00           C  
ATOM   2445  H   LEU A 163     -44.908  18.928 -32.667  1.00  0.00           H  
ATOM   2446  HA  LEU A 163     -47.209  18.473 -34.365  1.00  0.00           H  
ATOM   2447  HB2 LEU A 163     -45.653  17.814 -36.605  1.00  0.00           H  
ATOM   2448  HB3 LEU A 163     -45.436  19.693 -35.993  1.00  0.00           H  
ATOM   2449  HG  LEU A 163     -43.240  18.787 -34.712  1.00  0.00           H  
ATOM   2450 HD11 LEU A 163     -44.030  16.069 -35.518  1.00  0.00           H  
ATOM   2451 HD12 LEU A 163     -43.196  16.634 -37.083  1.00  0.00           H  
ATOM   2452 HD13 LEU A 163     -42.262  16.877 -35.326  1.00  0.00           H  
ATOM   2453 HD21 LEU A 163     -42.314  20.023 -36.230  1.00  0.00           H  
ATOM   2454 HD22 LEU A 163     -43.873  19.792 -37.405  1.00  0.00           H  
ATOM   2455 HD23 LEU A 163     -42.197  18.807 -37.504  1.00  0.00           H  
ATOM   2456  N   HIS A 164     -46.494  15.989 -34.480  1.00  0.00           N  
ATOM   2457  CA  HIS A 164     -46.344  14.588 -34.117  1.00  0.00           C  
ATOM   2458  C   HIS A 164     -45.386  13.903 -35.083  1.00  0.00           C  
ATOM   2459  O   HIS A 164     -45.457  14.114 -36.297  1.00  0.00           O  
ATOM   2460  CB  HIS A 164     -47.695  13.868 -34.127  1.00  0.00           C  
ATOM   2461  CG  HIS A 164     -48.565  14.192 -32.954  1.00  0.00           C  
ATOM   2462  CD2 HIS A 164     -49.639  15.009 -32.837  1.00  0.00           C  
ATOM   2463  ND1 HIS A 164     -48.376  13.630 -31.710  1.00  0.00           N  
ATOM   2464  CE1 HIS A 164     -49.290  14.092 -30.876  1.00  0.00           C  
ATOM   2465  NE2 HIS A 164     -50.069  14.930 -31.535  1.00  0.00           N  
ATOM   2466  H   HIS A 164     -47.593  16.293 -34.821  1.00  0.00           H  
ATOM   2467  HA  HIS A 164     -45.948  14.445 -33.004  1.00  0.00           H  
ATOM   2468  HB2 HIS A 164     -48.088  12.743 -34.117  1.00  0.00           H  
ATOM   2469  HB3 HIS A 164     -47.898  14.252 -35.235  1.00  0.00           H  
ATOM   2470  HD1 HIS A 164     -47.521  12.916 -31.297  1.00  0.00           H  
ATOM   2471  HD2 HIS A 164     -50.367  15.604 -33.552  1.00  0.00           H  
ATOM   2472  HE1 HIS A 164     -49.872  13.744 -29.895  1.00  0.00           H  
ATOM   2473  N   LEU A 165     -44.495  13.080 -34.538  1.00  0.00           N  
ATOM   2474  CA  LEU A 165     -43.491  12.372 -35.319  1.00  0.00           C  
ATOM   2475  C   LEU A 165     -43.803  10.884 -35.368  1.00  0.00           C  
ATOM   2476  O   LEU A 165     -44.200  10.290 -34.360  1.00  0.00           O  
ATOM   2477  CB  LEU A 165     -42.092  12.577 -34.732  1.00  0.00           C  
ATOM   2478  CG  LEU A 165     -41.404  13.907 -35.031  1.00  0.00           C  
ATOM   2479  CD1 LEU A 165     -40.137  14.058 -34.213  1.00  0.00           C  
ATOM   2480  CD2 LEU A 165     -41.097  14.013 -36.516  1.00  0.00           C  
ATOM   2481  H   LEU A 165     -44.572  12.669 -33.421  1.00  0.00           H  
ATOM   2482  HA  LEU A 165     -43.540  12.869 -36.392  1.00  0.00           H  
ATOM   2483  HB2 LEU A 165     -41.399  11.646 -35.003  1.00  0.00           H  
ATOM   2484  HB3 LEU A 165     -42.185  12.433 -33.547  1.00  0.00           H  
ATOM   2485  HG  LEU A 165     -42.157  14.652 -34.493  1.00  0.00           H  
ATOM   2486 HD11 LEU A 165     -40.311  14.116 -33.035  1.00  0.00           H  
ATOM   2487 HD12 LEU A 165     -39.371  14.946 -34.461  1.00  0.00           H  
ATOM   2488 HD13 LEU A 165     -39.418  13.110 -34.345  1.00  0.00           H  
ATOM   2489 HD21 LEU A 165     -41.514  13.412 -37.449  1.00  0.00           H  
ATOM   2490 HD22 LEU A 165     -41.279  15.181 -36.681  1.00  0.00           H  
ATOM   2491 HD23 LEU A 165     -39.907  14.073 -36.621  1.00  0.00           H  
ATOM   2492  N   SER A 166     -43.623  10.289 -36.546  1.00  0.00           N  
ATOM   2493  CA  SER A 166     -43.614   8.841 -36.711  1.00  0.00           C  
ATOM   2494  C   SER A 166     -42.172   8.356 -36.747  1.00  0.00           C  
ATOM   2495  O   SER A 166     -41.308   9.000 -37.346  1.00  0.00           O  
ATOM   2496  CB  SER A 166     -44.331   8.419 -37.997  1.00  0.00           C  
ATOM   2497  OG  SER A 166     -45.714   8.715 -37.944  1.00  0.00           O  
ATOM   2498  H   SER A 166     -42.525  10.632 -36.851  1.00  0.00           H  
ATOM   2499  HA  SER A 166     -44.197   8.215 -35.876  1.00  0.00           H  
ATOM   2500  HB2 SER A 166     -44.670   7.991 -39.075  1.00  0.00           H  
ATOM   2501  HB3 SER A 166     -43.421   7.657 -38.196  1.00  0.00           H  
ATOM   2502  HG  SER A 166     -45.953   9.092 -36.851  1.00  0.00           H  
ATOM   2503  N   TRP A 167     -41.912   7.217 -36.116  1.00  0.00           N  
ATOM   2504  CA  TRP A 167     -40.556   6.699 -36.019  1.00  0.00           C  
ATOM   2505  C   TRP A 167     -40.461   5.306 -36.630  1.00  0.00           C  
ATOM   2506  O   TRP A 167     -41.425   4.533 -36.617  1.00  0.00           O  
ATOM   2507  CB  TRP A 167     -40.083   6.665 -34.562  1.00  0.00           C  
ATOM   2508  CG  TRP A 167     -39.863   8.031 -33.964  1.00  0.00           C  
ATOM   2509  CD1 TRP A 167     -40.752   8.758 -33.224  1.00  0.00           C  
ATOM   2510  CD2 TRP A 167     -38.677   8.832 -34.062  1.00  0.00           C  
ATOM   2511  CE2 TRP A 167     -38.919  10.028 -33.356  1.00  0.00           C  
ATOM   2512  CE3 TRP A 167     -37.435   8.652 -34.678  1.00  0.00           C  
ATOM   2513  NE1 TRP A 167     -40.191   9.959 -32.853  1.00  0.00           N  
ATOM   2514  CZ2 TRP A 167     -37.965  11.037 -33.251  1.00  0.00           C  
ATOM   2515  CZ3 TRP A 167     -36.490   9.656 -34.572  1.00  0.00           C  
ATOM   2516  CH2 TRP A 167     -36.759  10.832 -33.862  1.00  0.00           C  
ATOM   2517  H   TRP A 167     -42.765   6.483 -35.726  1.00  0.00           H  
ATOM   2518  HA  TRP A 167     -39.819   7.301 -36.727  1.00  0.00           H  
ATOM   2519  HB2 TRP A 167     -39.068   6.093 -34.302  1.00  0.00           H  
ATOM   2520  HB3 TRP A 167     -40.925   6.026 -34.000  1.00  0.00           H  
ATOM   2521  HD1 TRP A 167     -41.909   8.573 -33.029  1.00  0.00           H  
ATOM   2522  HE1 TRP A 167     -40.704  10.632 -32.020  1.00  0.00           H  
ATOM   2523  HE3 TRP A 167     -37.054   7.552 -34.901  1.00  0.00           H  
ATOM   2524  HZ2 TRP A 167     -38.125  11.604 -32.222  1.00  0.00           H  
ATOM   2525  HZ3 TRP A 167     -35.566   9.691 -35.312  1.00  0.00           H  
ATOM   2526  HH2 TRP A 167     -36.097  11.813 -33.926  1.00  0.00           H  
ATOM   2527  N   GLU A 168     -39.284   5.001 -37.173  1.00  0.00           N  
ATOM   2528  CA  GLU A 168     -39.024   3.671 -37.702  1.00  0.00           C  
ATOM   2529  C   GLU A 168     -39.150   2.621 -36.608  1.00  0.00           C  
ATOM   2530  O   GLU A 168     -38.720   2.826 -35.468  1.00  0.00           O  
ATOM   2531  CB  GLU A 168     -37.629   3.603 -38.320  1.00  0.00           C  
ATOM   2532  CG  GLU A 168     -37.520   4.269 -39.668  1.00  0.00           C  
ATOM   2533  CD  GLU A 168     -36.157   4.082 -40.297  1.00  0.00           C  
ATOM   2534  OE1 GLU A 168     -35.146   4.146 -39.570  1.00  0.00           O  
ATOM   2535  OE2 GLU A 168     -36.101   3.863 -41.521  1.00  0.00           O1-
ATOM   2536  H   GLU A 168     -38.282   5.538 -36.838  1.00  0.00           H  
ATOM   2537  HA  GLU A 168     -39.838   3.601 -38.574  1.00  0.00           H  
ATOM   2538  HB2 GLU A 168     -37.513   2.397 -38.376  1.00  0.00           H  
ATOM   2539  HB3 GLU A 168     -36.678   4.015 -37.723  1.00  0.00           H  
ATOM   2540  HG2 GLU A 168     -38.037   5.340 -39.803  1.00  0.00           H  
ATOM   2541  HG3 GLU A 168     -38.163   3.629 -40.457  1.00  0.00           H  
ATOM   2542  N   VAL A 169     -39.746   1.488 -36.968  1.00  0.00           N  
ATOM   2543  CA  VAL A 169     -39.871   0.355 -36.060  1.00  0.00           C  
ATOM   2544  C   VAL A 169     -38.534  -0.365 -35.961  1.00  0.00           C  
ATOM   2545  O   VAL A 169     -37.755  -0.422 -36.921  1.00  0.00           O  
ATOM   2546  CB  VAL A 169     -40.989  -0.601 -36.527  1.00  0.00           C  
ATOM   2547  CG1 VAL A 169     -42.321   0.119 -36.549  1.00  0.00           C  
ATOM   2548  CG2 VAL A 169     -40.672  -1.179 -37.904  1.00  0.00           C  
ATOM   2549  H   VAL A 169     -40.132   1.401 -38.088  1.00  0.00           H  
ATOM   2550  HA  VAL A 169     -40.253   0.743 -34.998  1.00  0.00           H  
ATOM   2551  HB  VAL A 169     -41.085  -1.516 -35.765  1.00  0.00           H  
ATOM   2552 HG11 VAL A 169     -42.979   0.159 -37.552  1.00  0.00           H  
ATOM   2553 HG12 VAL A 169     -43.079  -0.474 -35.829  1.00  0.00           H  
ATOM   2554 HG13 VAL A 169     -42.529   1.229 -36.132  1.00  0.00           H  
ATOM   2555 HG21 VAL A 169     -39.624  -1.232 -38.498  1.00  0.00           H  
ATOM   2556 HG22 VAL A 169     -40.835  -2.365 -37.791  1.00  0.00           H  
ATOM   2557 HG23 VAL A 169     -41.408  -0.926 -38.814  1.00  0.00           H  
ATOM   2558  N   GLY A 170     -38.260  -0.912 -34.776  1.00  0.00           N  
ATOM   2559  CA  GLY A 170     -37.088  -1.731 -34.554  1.00  0.00           C  
ATOM   2560  C   GLY A 170     -35.787  -0.983 -34.389  1.00  0.00           C  
ATOM   2561  O   GLY A 170     -34.788  -1.597 -33.991  1.00  0.00           O  
ATOM   2562  H   GLY A 170     -38.857  -0.835 -33.746  1.00  0.00           H  
ATOM   2563  HA2 GLY A 170     -37.018  -2.611 -35.373  1.00  0.00           H  
ATOM   2564  HA3 GLY A 170     -37.117  -2.283 -33.490  1.00  0.00           H  
ATOM   2565  N   LYS A 171     -35.752   0.315 -34.682  1.00  0.00           N  
ATOM   2566  CA  LYS A 171     -34.526   1.073 -34.513  1.00  0.00           C  
ATOM   2567  C   LYS A 171     -34.649   2.004 -33.312  1.00  0.00           C  
ATOM   2568  O   LYS A 171     -35.753   2.428 -32.960  1.00  0.00           O  
ATOM   2569  CB  LYS A 171     -34.196   1.890 -35.769  1.00  0.00           C  
ATOM   2570  CG  LYS A 171     -34.197   1.073 -37.058  1.00  0.00           C  
ATOM   2571  CD  LYS A 171     -33.484   1.788 -38.200  1.00  0.00           C  
ATOM   2572  CE  LYS A 171     -31.984   1.892 -37.947  1.00  0.00           C  
ATOM   2573  NZ  LYS A 171     -31.244   2.385 -39.147  1.00  0.00           N1+
ATOM   2574  H   LYS A 171     -36.734   0.971 -34.568  1.00  0.00           H  
ATOM   2575  HA  LYS A 171     -33.660   0.286 -34.290  1.00  0.00           H  
ATOM   2576  HB2 LYS A 171     -35.153   2.602 -35.815  1.00  0.00           H  
ATOM   2577  HB3 LYS A 171     -33.274   2.620 -35.573  1.00  0.00           H  
ATOM   2578  HG2 LYS A 171     -35.281   0.759 -37.499  1.00  0.00           H  
ATOM   2579  HG3 LYS A 171     -33.735  -0.011 -36.830  1.00  0.00           H  
ATOM   2580  HD2 LYS A 171     -33.625   1.095 -39.169  1.00  0.00           H  
ATOM   2581  HD3 LYS A 171     -33.799   2.876 -38.558  1.00  0.00           H  
ATOM   2582  HE2 LYS A 171     -32.017   1.032 -37.103  1.00  0.00           H  
ATOM   2583  HE3 LYS A 171     -30.819   1.832 -37.623  1.00  0.00           H  
ATOM   2584  HZ1 LYS A 171     -30.267   1.791 -39.528  1.00  0.00           H  
ATOM   2585  HZ2 LYS A 171     -31.815   2.351 -40.203  1.00  0.00           H  
ATOM   2586  HZ3 LYS A 171     -30.847   3.517 -39.152  1.00  0.00           H  
ATOM   2587  N   PRO A 172     -33.542   2.317 -32.644  1.00  0.00           N  
ATOM   2588  CA  PRO A 172     -33.615   3.225 -31.496  1.00  0.00           C  
ATOM   2589  C   PRO A 172     -34.036   4.619 -31.929  1.00  0.00           C  
ATOM   2590  O   PRO A 172     -33.871   5.010 -33.088  1.00  0.00           O  
ATOM   2591  CB  PRO A 172     -32.182   3.226 -30.946  1.00  0.00           C  
ATOM   2592  CG  PRO A 172     -31.546   1.993 -31.515  1.00  0.00           C  
ATOM   2593  CD  PRO A 172     -32.177   1.808 -32.858  1.00  0.00           C  
ATOM   2594  HA  PRO A 172     -34.349   2.684 -30.724  1.00  0.00           H  
ATOM   2595  HB2 PRO A 172     -32.204   3.089 -29.755  1.00  0.00           H  
ATOM   2596  HB3 PRO A 172     -31.358   4.086 -31.012  1.00  0.00           H  
ATOM   2597  HG2 PRO A 172     -31.728   1.040 -30.809  1.00  0.00           H  
ATOM   2598  HG3 PRO A 172     -30.346   1.990 -31.478  1.00  0.00           H  
ATOM   2599  HD2 PRO A 172     -31.833   0.688 -33.106  1.00  0.00           H  
ATOM   2600  HD3 PRO A 172     -31.542   2.406 -33.670  1.00  0.00           H  
ATOM   2601  N   ARG A 173     -34.605   5.368 -30.977  1.00  0.00           N  
ATOM   2602  CA  ARG A 173     -34.971   6.748 -31.252  1.00  0.00           C  
ATOM   2603  C   ARG A 173     -34.084   7.705 -30.464  1.00  0.00           C  
ATOM   2604  O   ARG A 173     -33.788   7.457 -29.289  1.00  0.00           O  
ATOM   2605  CB  ARG A 173     -36.441   7.020 -30.913  1.00  0.00           C  
ATOM   2606  CG  ARG A 173     -36.867   6.571 -29.531  1.00  0.00           C  
ATOM   2607  CD  ARG A 173     -38.323   6.917 -29.301  1.00  0.00           C  
ATOM   2608  NE  ARG A 173     -39.187   6.276 -30.286  1.00  0.00           N  
ATOM   2609  CZ  ARG A 173     -40.392   6.724 -30.624  1.00  0.00           C  
ATOM   2610  NH1 ARG A 173     -40.871   7.828 -30.066  1.00  0.00           N1+
ATOM   2611  NH2 ARG A 173     -41.114   6.073 -31.527  1.00  0.00           N  
ATOM   2612  H   ARG A 173     -34.528   5.018 -29.842  1.00  0.00           H  
ATOM   2613  HA  ARG A 173     -35.134   6.850 -32.430  1.00  0.00           H  
ATOM   2614  HB2 ARG A 173     -37.077   6.421 -31.736  1.00  0.00           H  
ATOM   2615  HB3 ARG A 173     -36.717   8.184 -30.839  1.00  0.00           H  
ATOM   2616  HG2 ARG A 173     -36.739   5.416 -29.244  1.00  0.00           H  
ATOM   2617  HG3 ARG A 173     -36.278   7.048 -28.602  1.00  0.00           H  
ATOM   2618  HD2 ARG A 173     -38.436   8.080 -29.036  1.00  0.00           H  
ATOM   2619  HD3 ARG A 173     -38.670   6.397 -28.277  1.00  0.00           H  
ATOM   2620  HE  ARG A 173     -39.068   5.093 -30.381  1.00  0.00           H  
ATOM   2621 HH11 ARG A 173     -40.907   9.019 -30.089  1.00  0.00           H  
ATOM   2622 HH12 ARG A 173     -41.706   7.627 -29.233  1.00  0.00           H  
ATOM   2623 HH21 ARG A 173     -42.300   6.213 -31.550  1.00  0.00           H  
ATOM   2624 HH22 ARG A 173     -41.049   4.898 -31.741  1.00  0.00           H  
ATOM   2625  N   PRO A 174     -33.645   8.799 -31.087  1.00  0.00           N  
ATOM   2626  CA  PRO A 174     -32.719   9.700 -30.405  1.00  0.00           C  
ATOM   2627  C   PRO A 174     -33.413  10.456 -29.296  1.00  0.00           C  
ATOM   2628  O   PRO A 174     -34.642  10.661 -29.331  1.00  0.00           O  
ATOM   2629  CB  PRO A 174     -32.258  10.650 -31.528  1.00  0.00           C  
ATOM   2630  CG  PRO A 174     -32.639   9.964 -32.810  1.00  0.00           C  
ATOM   2631  CD  PRO A 174     -33.860   9.174 -32.493  1.00  0.00           C  
ATOM   2632  HA  PRO A 174     -31.874   8.997 -29.956  1.00  0.00           H  
ATOM   2633  HB2 PRO A 174     -31.104  10.878 -31.330  1.00  0.00           H  
ATOM   2634  HB3 PRO A 174     -32.709  11.739 -31.346  1.00  0.00           H  
ATOM   2635  HG2 PRO A 174     -31.758   9.328 -33.288  1.00  0.00           H  
ATOM   2636  HG3 PRO A 174     -32.876  10.805 -33.618  1.00  0.00           H  
ATOM   2637  HD2 PRO A 174     -34.845   9.821 -32.299  1.00  0.00           H  
ATOM   2638  HD3 PRO A 174     -34.143   8.534 -33.456  1.00  0.00           H  
ATOM   2639  N   PRO A 175     -32.681  10.880 -28.267  1.00  0.00           N  
ATOM   2640  CA  PRO A 175     -33.255  11.811 -27.292  1.00  0.00           C  
ATOM   2641  C   PRO A 175     -33.564  13.138 -27.967  1.00  0.00           C  
ATOM   2642  O   PRO A 175     -32.760  13.662 -28.740  1.00  0.00           O  
ATOM   2643  CB  PRO A 175     -32.152  11.948 -26.235  1.00  0.00           C  
ATOM   2644  CG  PRO A 175     -31.283  10.737 -26.423  1.00  0.00           C  
ATOM   2645  CD  PRO A 175     -31.326  10.443 -27.890  1.00  0.00           C  
ATOM   2646  HA  PRO A 175     -34.198  11.201 -26.898  1.00  0.00           H  
ATOM   2647  HB2 PRO A 175     -31.417  12.850 -26.482  1.00  0.00           H  
ATOM   2648  HB3 PRO A 175     -32.277  12.083 -25.056  1.00  0.00           H  
ATOM   2649  HG2 PRO A 175     -30.176  10.794 -25.966  1.00  0.00           H  
ATOM   2650  HG3 PRO A 175     -31.772   9.866 -25.756  1.00  0.00           H  
ATOM   2651  HD2 PRO A 175     -31.160   9.257 -27.848  1.00  0.00           H  
ATOM   2652  HD3 PRO A 175     -30.460  10.814 -28.627  1.00  0.00           H  
ATOM   2653  N   LEU A 176     -34.749  13.673 -27.684  1.00  0.00           N  
ATOM   2654  CA  LEU A 176     -35.214  14.899 -28.334  1.00  0.00           C  
ATOM   2655  C   LEU A 176     -34.813  16.086 -27.469  1.00  0.00           C  
ATOM   2656  O   LEU A 176     -35.571  16.553 -26.617  1.00  0.00           O  
ATOM   2657  CB  LEU A 176     -36.717  14.839 -28.575  1.00  0.00           C  
ATOM   2658  CG  LEU A 176     -37.126  13.705 -29.519  1.00  0.00           C  
ATOM   2659  CD1 LEU A 176     -38.634  13.555 -29.587  1.00  0.00           C  
ATOM   2660  CD2 LEU A 176     -36.544  13.925 -30.909  1.00  0.00           C  
ATOM   2661  H   LEU A 176     -35.308  13.322 -26.699  1.00  0.00           H  
ATOM   2662  HA  LEU A 176     -34.679  15.132 -29.369  1.00  0.00           H  
ATOM   2663  HB2 LEU A 176     -37.208  14.647 -27.499  1.00  0.00           H  
ATOM   2664  HB3 LEU A 176     -37.213  15.863 -28.944  1.00  0.00           H  
ATOM   2665  HG  LEU A 176     -36.746  12.663 -29.080  1.00  0.00           H  
ATOM   2666 HD11 LEU A 176     -39.009  12.501 -29.139  1.00  0.00           H  
ATOM   2667 HD12 LEU A 176     -38.961  14.166 -28.609  1.00  0.00           H  
ATOM   2668 HD13 LEU A 176     -39.263  13.484 -30.597  1.00  0.00           H  
ATOM   2669 HD21 LEU A 176     -37.321  14.168 -31.784  1.00  0.00           H  
ATOM   2670 HD22 LEU A 176     -36.105  12.839 -31.161  1.00  0.00           H  
ATOM   2671 HD23 LEU A 176     -35.567  14.552 -31.217  1.00  0.00           H  
ATOM   2672  N   ASN A 177     -33.595  16.573 -27.687  1.00  0.00           N  
ATOM   2673  CA  ASN A 177     -33.086  17.755 -27.005  1.00  0.00           C  
ATOM   2674  C   ASN A 177     -32.298  18.578 -28.016  1.00  0.00           C  
ATOM   2675  O   ASN A 177     -32.303  18.295 -29.217  1.00  0.00           O  
ATOM   2676  CB  ASN A 177     -32.239  17.372 -25.784  1.00  0.00           C  
ATOM   2677  CG  ASN A 177     -31.207  16.308 -26.096  1.00  0.00           C  
ATOM   2678  ND2 ASN A 177     -31.401  15.121 -25.542  1.00  0.00           N  
ATOM   2679  OD1 ASN A 177     -30.239  16.554 -26.815  1.00  0.00           O  
ATOM   2680  H   ASN A 177     -32.760  16.114 -28.391  1.00  0.00           H  
ATOM   2681  HA  ASN A 177     -33.936  18.569 -26.814  1.00  0.00           H  
ATOM   2682  HB2 ASN A 177     -33.159  17.187 -25.038  1.00  0.00           H  
ATOM   2683  HB3 ASN A 177     -31.441  17.950 -25.102  1.00  0.00           H  
ATOM   2684 HD21 ASN A 177     -30.524  14.777 -24.804  1.00  0.00           H  
ATOM   2685 HD22 ASN A 177     -32.361  14.840 -24.897  1.00  0.00           H  
ATOM   2686  N   ARG A 178     -31.609  19.606 -27.525  1.00  0.00           N  
ATOM   2687  CA  ARG A 178     -30.863  20.493 -28.406  1.00  0.00           C  
ATOM   2688  C   ARG A 178     -29.528  19.910 -28.842  1.00  0.00           C  
ATOM   2689  O   ARG A 178     -28.909  20.451 -29.765  1.00  0.00           O  
ATOM   2690  CB  ARG A 178     -30.634  21.844 -27.723  1.00  0.00           C  
ATOM   2691  CG  ARG A 178     -29.792  22.865 -28.416  1.00  0.00           C  
ATOM   2692  CD  ARG A 178     -30.624  22.547 -29.605  1.00  0.00           C  
ATOM   2693  NE  ARG A 178     -30.816  23.955 -29.838  1.00  0.00           N  
ATOM   2694  CZ  ARG A 178     -31.798  24.850 -29.947  1.00  0.00           C  
ATOM   2695  NH1 ARG A 178     -30.688  25.443 -29.607  1.00  0.00           N1+
ATOM   2696  NH2 ARG A 178     -32.334  25.831 -29.202  1.00  0.00           N  
ATOM   2697  H   ARG A 178     -31.724  20.027 -26.416  1.00  0.00           H  
ATOM   2698  HA  ARG A 178     -31.736  20.339 -29.208  1.00  0.00           H  
ATOM   2699  HB2 ARG A 178     -29.990  21.736 -26.715  1.00  0.00           H  
ATOM   2700  HB3 ARG A 178     -31.637  22.331 -27.279  1.00  0.00           H  
ATOM   2701  HG2 ARG A 178     -28.636  22.544 -28.511  1.00  0.00           H  
ATOM   2702  HG3 ARG A 178     -29.590  23.895 -27.836  1.00  0.00           H  
ATOM   2703  HD2 ARG A 178     -29.866  22.162 -30.443  1.00  0.00           H  
ATOM   2704  HD3 ARG A 178     -31.782  22.324 -29.773  1.00  0.00           H  
ATOM   2705  HE  ARG A 178     -30.168  24.014 -30.849  1.00  0.00           H  
ATOM   2706 HH11 ARG A 178     -30.080  25.898 -28.677  1.00  0.00           H  
ATOM   2707 HH12 ARG A 178     -30.143  26.151 -30.410  1.00  0.00           H  
ATOM   2708 HH21 ARG A 178     -32.392  27.028 -29.193  1.00  0.00           H  
ATOM   2709 HH22 ARG A 178     -32.759  25.616 -28.104  1.00  0.00           H  
ATOM   2710  N   ASN A 179     -29.066  18.832 -28.207  1.00  0.00           N  
ATOM   2711  CA  ASN A 179     -27.792  18.244 -28.602  1.00  0.00           C  
ATOM   2712  C   ASN A 179     -27.915  17.442 -29.891  1.00  0.00           C  
ATOM   2713  O   ASN A 179     -26.948  17.350 -30.656  1.00  0.00           O  
ATOM   2714  CB  ASN A 179     -27.240  17.355 -27.483  1.00  0.00           C  
ATOM   2715  CG  ASN A 179     -26.910  18.135 -26.218  1.00  0.00           C  
ATOM   2716  ND2 ASN A 179     -26.830  17.426 -25.096  1.00  0.00           N  
ATOM   2717  OD1 ASN A 179     -26.718  19.353 -26.248  1.00  0.00           O  
ATOM   2718  H   ASN A 179     -29.184  18.923 -27.028  1.00  0.00           H  
ATOM   2719  HA  ASN A 179     -26.938  19.034 -28.875  1.00  0.00           H  
ATOM   2720  HB2 ASN A 179     -27.802  16.306 -27.314  1.00  0.00           H  
ATOM   2721  HB3 ASN A 179     -26.089  17.109 -27.721  1.00  0.00           H  
ATOM   2722 HD21 ASN A 179     -27.465  17.872 -24.190  1.00  0.00           H  
ATOM   2723 HD22 ASN A 179     -26.524  16.361 -24.657  1.00  0.00           H  
ATOM   2724  N   TYR A 180     -29.087  16.869 -30.155  1.00  0.00           N  
ATOM   2725  CA  TYR A 180     -29.296  16.002 -31.307  1.00  0.00           C  
ATOM   2726  C   TYR A 180     -29.990  16.797 -32.406  1.00  0.00           C  
ATOM   2727  O   TYR A 180     -31.194  17.070 -32.326  1.00  0.00           O  
ATOM   2728  CB  TYR A 180     -30.096  14.766 -30.906  1.00  0.00           C  
ATOM   2729  CG  TYR A 180     -29.344  13.872 -29.942  1.00  0.00           C  
ATOM   2730  CD1 TYR A 180     -29.604  13.910 -28.579  1.00  0.00           C  
ATOM   2731  CD2 TYR A 180     -28.359  13.006 -30.397  1.00  0.00           C  
ATOM   2732  CE1 TYR A 180     -28.913  13.100 -27.696  1.00  0.00           C  
ATOM   2733  CE2 TYR A 180     -27.663  12.193 -29.524  1.00  0.00           C  
ATOM   2734  CZ  TYR A 180     -27.944  12.243 -28.175  1.00  0.00           C  
ATOM   2735  OH  TYR A 180     -27.253  11.433 -27.302  1.00  0.00           O  
ATOM   2736  H   TYR A 180     -30.142  17.242 -29.772  1.00  0.00           H  
ATOM   2737  HA  TYR A 180     -28.204  15.647 -31.622  1.00  0.00           H  
ATOM   2738  HB2 TYR A 180     -30.515  14.583 -32.015  1.00  0.00           H  
ATOM   2739  HB3 TYR A 180     -31.130  14.487 -30.374  1.00  0.00           H  
ATOM   2740  HD1 TYR A 180     -30.185  14.834 -28.131  1.00  0.00           H  
ATOM   2741  HD2 TYR A 180     -27.665  13.140 -31.349  1.00  0.00           H  
ATOM   2742  HE1 TYR A 180     -28.813  13.449 -26.565  1.00  0.00           H  
ATOM   2743  HE2 TYR A 180     -26.780  11.490 -29.898  1.00  0.00           H  
ATOM   2744  HH  TYR A 180     -27.318  11.876 -26.205  1.00  0.00           H  
ATOM   2745  N   VAL A 181     -29.223  17.168 -33.429  1.00  0.00           N  
ATOM   2746  CA  VAL A 181     -29.699  17.978 -34.543  1.00  0.00           C  
ATOM   2747  C   VAL A 181     -30.022  17.063 -35.714  1.00  0.00           C  
ATOM   2748  O   VAL A 181     -29.262  16.136 -36.025  1.00  0.00           O  
ATOM   2749  CB  VAL A 181     -28.653  19.036 -34.941  1.00  0.00           C  
ATOM   2750  CG1 VAL A 181     -29.195  19.940 -36.032  1.00  0.00           C  
ATOM   2751  CG2 VAL A 181     -28.235  19.850 -33.724  1.00  0.00           C  
ATOM   2752  H   VAL A 181     -28.101  16.796 -33.568  1.00  0.00           H  
ATOM   2753  HA  VAL A 181     -30.717  18.459 -34.172  1.00  0.00           H  
ATOM   2754  HB  VAL A 181     -27.610  18.536 -35.245  1.00  0.00           H  
ATOM   2755 HG11 VAL A 181     -28.615  19.592 -37.013  1.00  0.00           H  
ATOM   2756 HG12 VAL A 181     -28.600  20.985 -35.906  1.00  0.00           H  
ATOM   2757 HG13 VAL A 181     -30.293  20.393 -35.974  1.00  0.00           H  
ATOM   2758 HG21 VAL A 181     -27.099  20.154 -33.991  1.00  0.00           H  
ATOM   2759 HG22 VAL A 181     -28.637  20.949 -33.468  1.00  0.00           H  
ATOM   2760 HG23 VAL A 181     -28.030  19.382 -32.641  1.00  0.00           H  
ATOM   2761  N   PHE A 182     -31.150  17.322 -36.363  1.00  0.00           N  
ATOM   2762  CA  PHE A 182     -31.634  16.523 -37.476  1.00  0.00           C  
ATOM   2763  C   PHE A 182     -31.574  17.326 -38.768  1.00  0.00           C  
ATOM   2764  O   PHE A 182     -31.691  18.554 -38.762  1.00  0.00           O  
ATOM   2765  CB  PHE A 182     -33.076  16.064 -37.239  1.00  0.00           C  
ATOM   2766  CG  PHE A 182     -33.244  15.160 -36.055  1.00  0.00           C  
ATOM   2767  CD1 PHE A 182     -33.302  15.677 -34.770  1.00  0.00           C  
ATOM   2768  CD2 PHE A 182     -33.369  13.792 -36.228  1.00  0.00           C  
ATOM   2769  CE1 PHE A 182     -33.466  14.840 -33.680  1.00  0.00           C  
ATOM   2770  CE2 PHE A 182     -33.533  12.956 -35.145  1.00  0.00           C  
ATOM   2771  CZ  PHE A 182     -33.582  13.479 -33.871  1.00  0.00           C  
ATOM   2772  H   PHE A 182     -31.329  18.462 -36.611  1.00  0.00           H  
ATOM   2773  HA  PHE A 182     -30.984  15.535 -37.498  1.00  0.00           H  
ATOM   2774  HB2 PHE A 182     -33.735  16.986 -36.861  1.00  0.00           H  
ATOM   2775  HB3 PHE A 182     -33.204  15.915 -38.412  1.00  0.00           H  
ATOM   2776  HD1 PHE A 182     -33.171  16.800 -34.421  1.00  0.00           H  
ATOM   2777  HD2 PHE A 182     -33.133  13.220 -37.239  1.00  0.00           H  
ATOM   2778  HE1 PHE A 182     -33.359  15.266 -32.578  1.00  0.00           H  
ATOM   2779  HE2 PHE A 182     -33.840  11.874 -35.523  1.00  0.00           H  
ATOM   2780  HZ  PHE A 182     -33.876  12.948 -32.856  1.00  0.00           H  
ATOM   2781  N   THR A 183     -31.401  16.619 -39.878  1.00  0.00           N  
ATOM   2782  CA  THR A 183     -31.479  17.214 -41.204  1.00  0.00           C  
ATOM   2783  C   THR A 183     -32.830  16.856 -41.810  1.00  0.00           C  
ATOM   2784  O   THR A 183     -33.143  15.673 -41.984  1.00  0.00           O  
ATOM   2785  CB  THR A 183     -30.337  16.727 -42.094  1.00  0.00           C  
ATOM   2786  CG2 THR A 183     -30.419  17.376 -43.464  1.00  0.00           C  
ATOM   2787  OG1 THR A 183     -29.084  17.065 -41.487  1.00  0.00           O  
ATOM   2788  H   THR A 183     -30.408  15.956 -39.875  1.00  0.00           H  
ATOM   2789  HA  THR A 183     -31.219  18.366 -41.096  1.00  0.00           H  
ATOM   2790  HB  THR A 183     -30.078  15.582 -42.311  1.00  0.00           H  
ATOM   2791  HG1 THR A 183     -28.579  17.922 -42.131  1.00  0.00           H  
ATOM   2792 HG21 THR A 183     -31.010  18.408 -43.338  1.00  0.00           H  
ATOM   2793 HG22 THR A 183     -30.977  16.766 -44.322  1.00  0.00           H  
ATOM   2794 HG23 THR A 183     -29.347  17.684 -43.898  1.00  0.00           H  
ATOM   2795  N   GLY A 184     -33.632  17.875 -42.111  1.00  0.00           N  
ATOM   2796  CA  GLY A 184     -34.947  17.639 -42.663  1.00  0.00           C  
ATOM   2797  C   GLY A 184     -34.903  17.377 -44.155  1.00  0.00           C  
ATOM   2798  O   GLY A 184     -34.005  17.822 -44.868  1.00  0.00           O  
ATOM   2799  H   GLY A 184     -33.540  18.931 -41.595  1.00  0.00           H  
ATOM   2800  HA2 GLY A 184     -35.520  16.784 -42.067  1.00  0.00           H  
ATOM   2801  HA3 GLY A 184     -35.667  18.574 -42.503  1.00  0.00           H  
ATOM   2802  N   TYR A 185     -35.896  16.634 -44.630  1.00  0.00           N  
ATOM   2803  CA  TYR A 185     -36.001  16.309 -46.042  1.00  0.00           C  
ATOM   2804  C   TYR A 185     -37.464  16.328 -46.448  1.00  0.00           C  
ATOM   2805  O   TYR A 185     -38.332  15.878 -45.695  1.00  0.00           O  
ATOM   2806  CB  TYR A 185     -35.385  14.941 -46.354  1.00  0.00           C  
ATOM   2807  CG  TYR A 185     -33.891  14.883 -46.145  1.00  0.00           C  
ATOM   2808  CD1 TYR A 185     -33.354  14.494 -44.924  1.00  0.00           C  
ATOM   2809  CD2 TYR A 185     -33.013  15.224 -47.168  1.00  0.00           C  
ATOM   2810  CE1 TYR A 185     -31.985  14.442 -44.728  1.00  0.00           C  
ATOM   2811  CE2 TYR A 185     -31.643  15.178 -46.979  1.00  0.00           C  
ATOM   2812  CZ  TYR A 185     -31.135  14.785 -45.758  1.00  0.00           C  
ATOM   2813  OH  TYR A 185     -29.774  14.737 -45.564  1.00  0.00           O  
ATOM   2814  H   TYR A 185     -36.900  16.622 -43.997  1.00  0.00           H  
ATOM   2815  HA  TYR A 185     -35.328  17.060 -46.665  1.00  0.00           H  
ATOM   2816  HB2 TYR A 185     -35.915  14.118 -45.676  1.00  0.00           H  
ATOM   2817  HB3 TYR A 185     -35.623  14.545 -47.453  1.00  0.00           H  
ATOM   2818  HD1 TYR A 185     -33.960  13.998 -44.037  1.00  0.00           H  
ATOM   2819  HD2 TYR A 185     -33.189  15.536 -48.300  1.00  0.00           H  
ATOM   2820  HE1 TYR A 185     -31.393  13.723 -43.989  1.00  0.00           H  
ATOM   2821  HE2 TYR A 185     -30.823  15.273 -47.836  1.00  0.00           H  
ATOM   2822  HH  TYR A 185     -29.346  15.840 -45.643  1.00  0.00           H  
ATOM   2823  N   ARG A 186     -37.728  16.864 -47.634  1.00  0.00           N  
ATOM   2824  CA  ARG A 186     -39.055  16.862 -48.228  1.00  0.00           C  
ATOM   2825  C   ARG A 186     -38.987  16.111 -49.550  1.00  0.00           C  
ATOM   2826  O   ARG A 186     -38.014  16.242 -50.300  1.00  0.00           O  
ATOM   2827  CB  ARG A 186     -39.576  18.296 -48.436  1.00  0.00           C  
ATOM   2828  CG  ARG A 186     -41.013  18.394 -48.947  1.00  0.00           C  
ATOM   2829  CD  ARG A 186     -41.533  19.832 -48.901  1.00  0.00           C  
ATOM   2830  NE  ARG A 186     -41.583  20.363 -47.540  1.00  0.00           N  
ATOM   2831  CZ  ARG A 186     -41.852  21.630 -47.240  1.00  0.00           C  
ATOM   2832  NH1 ARG A 186     -41.874  22.023 -45.973  1.00  0.00           N1+
ATOM   2833  NH2 ARG A 186     -42.095  22.509 -48.203  1.00  0.00           N  
ATOM   2834  H   ARG A 186     -37.065  17.478 -48.395  1.00  0.00           H  
ATOM   2835  HA  ARG A 186     -39.806  16.229 -47.554  1.00  0.00           H  
ATOM   2836  HB2 ARG A 186     -39.138  18.730 -49.474  1.00  0.00           H  
ATOM   2837  HB3 ARG A 186     -39.345  18.928 -47.451  1.00  0.00           H  
ATOM   2838  HG2 ARG A 186     -41.094  18.092 -50.106  1.00  0.00           H  
ATOM   2839  HG3 ARG A 186     -41.896  17.748 -48.461  1.00  0.00           H  
ATOM   2840  HD2 ARG A 186     -40.954  20.535 -49.681  1.00  0.00           H  
ATOM   2841  HD3 ARG A 186     -42.648  19.849 -49.343  1.00  0.00           H  
ATOM   2842  HE  ARG A 186     -41.667  19.607 -46.635  1.00  0.00           H  
ATOM   2843 HH11 ARG A 186     -41.070  21.575 -45.221  1.00  0.00           H  
ATOM   2844 HH12 ARG A 186     -41.658  23.190 -46.028  1.00  0.00           H  
ATOM   2845 HH21 ARG A 186     -42.954  23.342 -48.184  1.00  0.00           H  
ATOM   2846 HH22 ARG A 186     -41.630  22.770 -49.270  1.00  0.00           H  
ATOM   2847  N   VAL A 187     -40.008  15.311 -49.819  1.00  0.00           N  
ATOM   2848  CA  VAL A 187     -40.055  14.486 -51.019  1.00  0.00           C  
ATOM   2849  C   VAL A 187     -40.654  15.292 -52.164  1.00  0.00           C  
ATOM   2850  O   VAL A 187     -41.642  16.016 -51.989  1.00  0.00           O  
ATOM   2851  CB  VAL A 187     -40.857  13.197 -50.758  1.00  0.00           C  
ATOM   2852  CG1 VAL A 187     -40.857  12.305 -51.989  1.00  0.00           C  
ATOM   2853  CG2 VAL A 187     -40.284  12.459 -49.559  1.00  0.00           C  
ATOM   2854  H   VAL A 187     -41.073  15.313 -49.284  1.00  0.00           H  
ATOM   2855  HA  VAL A 187     -38.963  14.057 -51.197  1.00  0.00           H  
ATOM   2856  HB  VAL A 187     -42.015  13.438 -50.583  1.00  0.00           H  
ATOM   2857 HG11 VAL A 187     -41.458  12.653 -52.964  1.00  0.00           H  
ATOM   2858 HG12 VAL A 187     -39.916  11.663 -52.378  1.00  0.00           H  
ATOM   2859 HG13 VAL A 187     -41.563  11.363 -51.735  1.00  0.00           H  
ATOM   2860 HG21 VAL A 187     -40.014  12.978 -48.512  1.00  0.00           H  
ATOM   2861 HG22 VAL A 187     -39.453  11.624 -49.774  1.00  0.00           H  
ATOM   2862 HG23 VAL A 187     -41.184  11.776 -49.146  1.00  0.00           H  
ATOM   2863  N   THR A 188     -40.046  15.172 -53.343  1.00  0.00           N  
ATOM   2864  CA  THR A 188     -40.519  15.790 -54.570  1.00  0.00           C  
ATOM   2865  C   THR A 188     -40.980  14.700 -55.538  1.00  0.00           C  
ATOM   2866  O   THR A 188     -41.131  13.531 -55.162  1.00  0.00           O  
ATOM   2867  CB  THR A 188     -39.421  16.663 -55.179  1.00  0.00           C  
ATOM   2868  CG2 THR A 188     -38.983  17.732 -54.186  1.00  0.00           C  
ATOM   2869  OG1 THR A 188     -38.296  15.843 -55.520  1.00  0.00           O  
ATOM   2870  H   THR A 188     -39.175  14.402 -53.584  1.00  0.00           H  
ATOM   2871  HA  THR A 188     -41.547  16.380 -54.420  1.00  0.00           H  
ATOM   2872  HB  THR A 188     -39.716  17.290 -56.153  1.00  0.00           H  
ATOM   2873  HG1 THR A 188     -37.451  16.556 -55.959  1.00  0.00           H  
ATOM   2874 HG21 THR A 188     -39.899  18.478 -53.977  1.00  0.00           H  
ATOM   2875 HG22 THR A 188     -38.180  18.486 -54.660  1.00  0.00           H  
ATOM   2876 HG23 THR A 188     -38.615  17.420 -53.097  1.00  0.00           H  
ATOM   2877  N   LYS A 189     -41.210  15.095 -56.796  1.00  0.00           N  
ATOM   2878  CA  LYS A 189     -41.628  14.144 -57.824  1.00  0.00           C  
ATOM   2879  C   LYS A 189     -40.667  12.964 -57.894  1.00  0.00           C  
ATOM   2880  O   LYS A 189     -41.061  11.803 -57.736  1.00  0.00           O  
ATOM   2881  CB  LYS A 189     -41.721  14.851 -59.178  1.00  0.00           C  
ATOM   2882  CG  LYS A 189     -42.125  13.798 -60.209  1.00  0.00           C  
ATOM   2883  CD  LYS A 189     -41.503  14.854 -61.095  1.00  0.00           C  
ATOM   2884  CE  LYS A 189     -41.519  14.020 -62.342  1.00  0.00           C  
ATOM   2885  NZ  LYS A 189     -40.068  14.076 -62.412  1.00  0.00           N1+
ATOM   2886  H   LYS A 189     -41.849  16.103 -56.863  1.00  0.00           H  
ATOM   2887  HA  LYS A 189     -42.676  13.702 -57.453  1.00  0.00           H  
ATOM   2888  HB2 LYS A 189     -40.860  15.669 -58.984  1.00  0.00           H  
ATOM   2889  HB3 LYS A 189     -42.684  15.551 -58.955  1.00  0.00           H  
ATOM   2890  HG2 LYS A 189     -43.304  13.595 -60.338  1.00  0.00           H  
ATOM   2891  HG3 LYS A 189     -41.819  12.640 -60.197  1.00  0.00           H  
ATOM   2892  HD2 LYS A 189     -42.456  15.592 -61.139  1.00  0.00           H  
ATOM   2893  HD3 LYS A 189     -40.785  15.773 -61.404  1.00  0.00           H  
ATOM   2894  HE2 LYS A 189     -42.010  12.947 -62.552  1.00  0.00           H  
ATOM   2895  HE3 LYS A 189     -42.041  14.625 -63.237  1.00  0.00           H  
ATOM   2896  HZ1 LYS A 189     -39.815  14.184 -63.586  1.00  0.00           H  
ATOM   2897  HZ2 LYS A 189     -39.578  13.007 -62.188  1.00  0.00           H  
ATOM   2898  HZ3 LYS A 189     -39.180  14.823 -62.095  1.00  0.00           H  
ATOM   2899  N   ASN A 190     -39.393  13.252 -58.132  1.00  0.00           N  
ATOM   2900  CA  ASN A 190     -38.329  12.271 -58.017  1.00  0.00           C  
ATOM   2901  C   ASN A 190     -37.340  12.739 -56.960  1.00  0.00           C  
ATOM   2902  O   ASN A 190     -37.206  13.940 -56.704  1.00  0.00           O  
ATOM   2903  CB  ASN A 190     -37.607  12.060 -59.354  1.00  0.00           C  
ATOM   2904  CG  ASN A 190     -38.747  11.473 -60.084  1.00  0.00           C  
ATOM   2905  ND2 ASN A 190     -39.364  11.002 -58.977  1.00  0.00           N  
ATOM   2906  OD1 ASN A 190     -38.401  10.605 -60.892  1.00  0.00           O  
ATOM   2907  H   ASN A 190     -38.948  14.293 -58.497  1.00  0.00           H  
ATOM   2908  HA  ASN A 190     -38.727  11.537 -57.156  1.00  0.00           H  
ATOM   2909  HB2 ASN A 190     -37.181  13.124 -59.705  1.00  0.00           H  
ATOM   2910  HB3 ASN A 190     -36.671  11.319 -59.514  1.00  0.00           H  
ATOM   2911 HD21 ASN A 190     -39.710   9.966 -59.511  1.00  0.00           H  
ATOM   2912 HD22 ASN A 190     -39.953  10.361 -58.118  1.00  0.00           H  
ATOM   2913  N   SER A 191     -36.666  11.777 -56.340  1.00  0.00           N  
ATOM   2914  CA  SER A 191     -35.621  12.049 -55.347  1.00  0.00           C  
ATOM   2915  C   SER A 191     -36.230  12.850 -54.191  1.00  0.00           C  
ATOM   2916  O   SER A 191     -37.411  12.687 -53.856  1.00  0.00           O  
ATOM   2917  CB  SER A 191     -34.437  12.713 -56.038  1.00  0.00           C  
ATOM   2918  OG  SER A 191     -33.484  13.211 -55.117  1.00  0.00           O  
ATOM   2919  H   SER A 191     -36.707  10.606 -56.559  1.00  0.00           H  
ATOM   2920  HA  SER A 191     -35.270  11.045 -54.804  1.00  0.00           H  
ATOM   2921  HB2 SER A 191     -34.506  13.665 -56.764  1.00  0.00           H  
ATOM   2922  HB3 SER A 191     -33.732  11.966 -56.681  1.00  0.00           H  
ATOM   2923  HG  SER A 191     -32.512  13.459 -55.750  1.00  0.00           H  
ATOM   2924  N   LYS A 192     -35.435  13.724 -53.583  1.00  0.00           N  
ATOM   2925  CA  LYS A 192     -35.842  14.510 -52.425  1.00  0.00           C  
ATOM   2926  C   LYS A 192     -34.984  15.767 -52.393  1.00  0.00           C  
ATOM   2927  O   LYS A 192     -34.177  16.007 -53.294  1.00  0.00           O  
ATOM   2928  CB  LYS A 192     -35.706  13.696 -51.133  1.00  0.00           C  
ATOM   2929  CG  LYS A 192     -34.633  12.616 -51.197  1.00  0.00           C  
ATOM   2930  CD  LYS A 192     -33.380  12.989 -50.419  1.00  0.00           C  
ATOM   2931  CE  LYS A 192     -32.350  11.865 -50.467  1.00  0.00           C  
ATOM   2932  NZ  LYS A 192     -31.248  12.073 -49.480  1.00  0.00           N1+
ATOM   2933  H   LYS A 192     -34.255  13.793 -53.469  1.00  0.00           H  
ATOM   2934  HA  LYS A 192     -36.857  15.038 -52.745  1.00  0.00           H  
ATOM   2935  HB2 LYS A 192     -36.731  13.117 -50.893  1.00  0.00           H  
ATOM   2936  HB3 LYS A 192     -35.497  14.360 -50.163  1.00  0.00           H  
ATOM   2937  HG2 LYS A 192     -35.426  11.978 -51.847  1.00  0.00           H  
ATOM   2938  HG3 LYS A 192     -34.128  11.525 -51.232  1.00  0.00           H  
ATOM   2939  HD2 LYS A 192     -33.660  13.292 -49.303  1.00  0.00           H  
ATOM   2940  HD3 LYS A 192     -32.704  13.823 -50.959  1.00  0.00           H  
ATOM   2941  HE2 LYS A 192     -32.665  10.746 -50.169  1.00  0.00           H  
ATOM   2942  HE3 LYS A 192     -31.800  11.695 -51.522  1.00  0.00           H  
ATOM   2943  HZ1 LYS A 192     -30.344  12.679 -49.990  1.00  0.00           H  
ATOM   2944  HZ2 LYS A 192     -30.658  11.034 -49.331  1.00  0.00           H  
ATOM   2945  HZ3 LYS A 192     -31.265  12.488 -48.359  1.00  0.00           H  
ATOM   2946  N   VAL A 193     -35.153  16.567 -51.343  1.00  0.00           N  
ATOM   2947  CA  VAL A 193     -34.391  17.803 -51.197  1.00  0.00           C  
ATOM   2948  C   VAL A 193     -34.257  18.124 -49.713  1.00  0.00           C  
ATOM   2949  O   VAL A 193     -35.162  17.853 -48.919  1.00  0.00           O  
ATOM   2950  CB  VAL A 193     -35.045  18.964 -51.980  1.00  0.00           C  
ATOM   2951  CG1 VAL A 193     -36.390  19.339 -51.372  1.00  0.00           C  
ATOM   2952  CG2 VAL A 193     -34.109  20.169 -52.048  1.00  0.00           C  
ATOM   2953  H   VAL A 193     -35.990  16.425 -50.525  1.00  0.00           H  
ATOM   2954  HA  VAL A 193     -33.311  17.593 -51.660  1.00  0.00           H  
ATOM   2955  HB  VAL A 193     -35.224  18.723 -53.136  1.00  0.00           H  
ATOM   2956 HG11 VAL A 193     -36.577  19.469 -50.200  1.00  0.00           H  
ATOM   2957 HG12 VAL A 193     -36.606  20.484 -51.675  1.00  0.00           H  
ATOM   2958 HG13 VAL A 193     -37.315  18.781 -51.876  1.00  0.00           H  
ATOM   2959 HG21 VAL A 193     -34.005  20.360 -53.232  1.00  0.00           H  
ATOM   2960 HG22 VAL A 193     -34.464  21.253 -51.671  1.00  0.00           H  
ATOM   2961 HG23 VAL A 193     -32.942  20.224 -51.773  1.00  0.00           H  
ATOM   2962  N   GLN A 194     -33.106  18.682 -49.344  1.00  0.00           N  
ATOM   2963  CA  GLN A 194     -32.828  19.065 -47.967  1.00  0.00           C  
ATOM   2964  C   GLN A 194     -33.504  20.394 -47.641  1.00  0.00           C  
ATOM   2965  O   GLN A 194     -33.406  21.353 -48.411  1.00  0.00           O  
ATOM   2966  CB  GLN A 194     -31.317  19.166 -47.764  1.00  0.00           C  
ATOM   2967  CG  GLN A 194     -30.880  19.585 -46.375  1.00  0.00           C  
ATOM   2968  CD  GLN A 194     -29.370  19.578 -46.216  1.00  0.00           C  
ATOM   2969  NE2 GLN A 194     -28.866  20.417 -45.317  1.00  0.00           N  
ATOM   2970  OE1 GLN A 194     -28.664  18.829 -46.894  1.00  0.00           O  
ATOM   2971  H   GLN A 194     -32.183  18.650 -50.097  1.00  0.00           H  
ATOM   2972  HA  GLN A 194     -33.090  18.116 -47.306  1.00  0.00           H  
ATOM   2973  HB2 GLN A 194     -30.800  19.940 -48.521  1.00  0.00           H  
ATOM   2974  HB3 GLN A 194     -30.686  18.192 -48.058  1.00  0.00           H  
ATOM   2975  HG2 GLN A 194     -31.393  19.108 -45.421  1.00  0.00           H  
ATOM   2976  HG3 GLN A 194     -30.943  20.777 -46.404  1.00  0.00           H  
ATOM   2977 HE21 GLN A 194     -28.311  20.317 -44.270  1.00  0.00           H  
ATOM   2978 HE22 GLN A 194     -28.332  21.375 -45.787  1.00  0.00           H  
ATOM   2979  N   ILE A 195     -34.185  20.452 -46.495  1.00  0.00           N  
ATOM   2980  CA  ILE A 195     -34.949  21.636 -46.111  1.00  0.00           C  
ATOM   2981  C   ILE A 195     -34.410  22.234 -44.815  1.00  0.00           C  
ATOM   2982  O   ILE A 195     -35.171  22.777 -44.006  1.00  0.00           O  
ATOM   2983  CB  ILE A 195     -36.448  21.305 -45.980  1.00  0.00           C  
ATOM   2984  CG1 ILE A 195     -36.668  20.228 -44.918  1.00  0.00           C  
ATOM   2985  CG2 ILE A 195     -37.011  20.845 -47.317  1.00  0.00           C  
ATOM   2986  CD1 ILE A 195     -38.124  19.930 -44.635  1.00  0.00           C  
ATOM   2987  H   ILE A 195     -33.723  19.904 -45.554  1.00  0.00           H  
ATOM   2988  HA  ILE A 195     -34.806  22.587 -46.820  1.00  0.00           H  
ATOM   2989  HB  ILE A 195     -37.002  22.328 -45.724  1.00  0.00           H  
ATOM   2990 HG12 ILE A 195     -36.223  20.577 -43.872  1.00  0.00           H  
ATOM   2991 HG13 ILE A 195     -36.244  19.204 -45.342  1.00  0.00           H  
ATOM   2992 HG21 ILE A 195     -36.945  19.691 -47.591  1.00  0.00           H  
ATOM   2993 HG22 ILE A 195     -36.460  21.362 -48.254  1.00  0.00           H  
ATOM   2994 HG23 ILE A 195     -38.094  21.296 -47.573  1.00  0.00           H  
ATOM   2995 HD11 ILE A 195     -38.419  18.780 -44.506  1.00  0.00           H  
ATOM   2996 HD12 ILE A 195     -38.909  20.390 -45.406  1.00  0.00           H  
ATOM   2997 HD13 ILE A 195     -38.503  20.364 -43.580  1.00  0.00           H  
ATOM   2998  N   GLY A 196     -33.094  22.149 -44.609  1.00  0.00           N  
ATOM   2999  CA  GLY A 196     -32.472  22.738 -43.437  1.00  0.00           C  
ATOM   3000  C   GLY A 196     -32.328  21.766 -42.282  1.00  0.00           C  
ATOM   3001  O   GLY A 196     -32.619  20.571 -42.377  1.00  0.00           O  
ATOM   3002  H   GLY A 196     -32.417  22.544 -45.511  1.00  0.00           H  
ATOM   3003  HA2 GLY A 196     -31.376  23.114 -43.741  1.00  0.00           H  
ATOM   3004  HA3 GLY A 196     -33.094  23.680 -43.066  1.00  0.00           H  
ATOM   3005  N   GLU A 197     -31.867  22.301 -41.154  1.00  0.00           N  
ATOM   3006  CA  GLU A 197     -31.623  21.512 -39.956  1.00  0.00           C  
ATOM   3007  C   GLU A 197     -32.610  21.884 -38.857  1.00  0.00           C  
ATOM   3008  O   GLU A 197     -33.144  22.994 -38.830  1.00  0.00           O  
ATOM   3009  CB  GLU A 197     -30.187  21.694 -39.464  1.00  0.00           C  
ATOM   3010  CG  GLU A 197     -29.172  20.982 -40.339  1.00  0.00           C  
ATOM   3011  CD  GLU A 197     -27.756  21.137 -39.837  1.00  0.00           C  
ATOM   3012  OE1 GLU A 197     -27.038  22.021 -40.351  1.00  0.00           O  
ATOM   3013  OE2 GLU A 197     -27.364  20.379 -38.926  1.00  0.00           O1-
ATOM   3014  H   GLU A 197     -31.388  23.379 -41.279  1.00  0.00           H  
ATOM   3015  HA  GLU A 197     -31.807  20.369 -40.195  1.00  0.00           H  
ATOM   3016  HB2 GLU A 197     -29.961  21.575 -38.299  1.00  0.00           H  
ATOM   3017  HB3 GLU A 197     -29.661  22.761 -39.583  1.00  0.00           H  
ATOM   3018  HG2 GLU A 197     -29.170  19.820 -40.588  1.00  0.00           H  
ATOM   3019  HG3 GLU A 197     -29.042  21.460 -41.430  1.00  0.00           H  
ATOM   3020  N   TYR A 198     -32.859  20.934 -37.956  1.00  0.00           N  
ATOM   3021  CA  TYR A 198     -33.918  21.074 -36.968  1.00  0.00           C  
ATOM   3022  C   TYR A 198     -33.514  20.386 -35.673  1.00  0.00           C  
ATOM   3023  O   TYR A 198     -32.689  19.470 -35.660  1.00  0.00           O  
ATOM   3024  CB  TYR A 198     -35.245  20.487 -37.474  1.00  0.00           C  
ATOM   3025  CG  TYR A 198     -35.750  21.106 -38.757  1.00  0.00           C  
ATOM   3026  CD1 TYR A 198     -36.647  22.166 -38.735  1.00  0.00           C  
ATOM   3027  CD2 TYR A 198     -35.332  20.629 -39.991  1.00  0.00           C  
ATOM   3028  CE1 TYR A 198     -37.108  22.734 -39.903  1.00  0.00           C  
ATOM   3029  CE2 TYR A 198     -35.783  21.191 -41.161  1.00  0.00           C  
ATOM   3030  CZ  TYR A 198     -36.671  22.241 -41.113  1.00  0.00           C  
ATOM   3031  OH  TYR A 198     -37.120  22.795 -42.286  1.00  0.00           O  
ATOM   3032  H   TYR A 198     -31.833  20.457 -37.622  1.00  0.00           H  
ATOM   3033  HA  TYR A 198     -33.815  22.223 -36.688  1.00  0.00           H  
ATOM   3034  HB2 TYR A 198     -35.159  19.301 -37.535  1.00  0.00           H  
ATOM   3035  HB3 TYR A 198     -36.084  20.597 -36.632  1.00  0.00           H  
ATOM   3036  HD1 TYR A 198     -37.336  22.412 -37.804  1.00  0.00           H  
ATOM   3037  HD2 TYR A 198     -34.597  19.709 -39.904  1.00  0.00           H  
ATOM   3038  HE1 TYR A 198     -37.791  23.705 -39.893  1.00  0.00           H  
ATOM   3039  HE2 TYR A 198     -34.963  21.303 -42.003  1.00  0.00           H  
ATOM   3040  HH  TYR A 198     -36.758  23.916 -42.336  1.00  0.00           H  
ATOM   3041  N   THR A 199     -34.114  20.847 -34.577  1.00  0.00           N  
ATOM   3042  CA  THR A 199     -33.993  20.221 -33.267  1.00  0.00           C  
ATOM   3043  C   THR A 199     -35.386  20.085 -32.673  1.00  0.00           C  
ATOM   3044  O   THR A 199     -36.291  20.853 -33.005  1.00  0.00           O  
ATOM   3045  CB  THR A 199     -33.099  21.034 -32.314  1.00  0.00           C  
ATOM   3046  CG2 THR A 199     -31.686  21.162 -32.871  1.00  0.00           C  
ATOM   3047  OG1 THR A 199     -33.656  22.343 -32.132  1.00  0.00           O  
ATOM   3048  H   THR A 199     -34.290  21.992 -34.369  1.00  0.00           H  
ATOM   3049  HA  THR A 199     -33.651  19.090 -33.403  1.00  0.00           H  
ATOM   3050  HB  THR A 199     -33.126  20.581 -31.215  1.00  0.00           H  
ATOM   3051  HG1 THR A 199     -32.788  23.106 -32.377  1.00  0.00           H  
ATOM   3052 HG21 THR A 199     -30.852  21.851 -32.355  1.00  0.00           H  
ATOM   3053 HG22 THR A 199     -31.254  20.068 -32.671  1.00  0.00           H  
ATOM   3054 HG23 THR A 199     -31.509  21.662 -33.946  1.00  0.00           H  
ATOM   3055  N   PHE A 200     -35.561  19.102 -31.796  1.00  0.00           N  
ATOM   3056  CA  PHE A 200     -36.866  18.812 -31.225  1.00  0.00           C  
ATOM   3057  C   PHE A 200     -36.807  18.874 -29.705  1.00  0.00           C  
ATOM   3058  O   PHE A 200     -35.733  18.825 -29.099  1.00  0.00           O  
ATOM   3059  CB  PHE A 200     -37.377  17.442 -31.685  1.00  0.00           C  
ATOM   3060  CG  PHE A 200     -37.516  17.325 -33.172  1.00  0.00           C  
ATOM   3061  CD1 PHE A 200     -38.574  17.930 -33.830  1.00  0.00           C  
ATOM   3062  CD2 PHE A 200     -36.586  16.618 -33.916  1.00  0.00           C  
ATOM   3063  CE1 PHE A 200     -38.706  17.830 -35.203  1.00  0.00           C  
ATOM   3064  CE2 PHE A 200     -36.713  16.513 -35.291  1.00  0.00           C  
ATOM   3065  CZ  PHE A 200     -37.775  17.120 -35.934  1.00  0.00           C  
ATOM   3066  H   PHE A 200     -34.677  18.479 -31.304  1.00  0.00           H  
ATOM   3067  HA  PHE A 200     -37.492  19.806 -31.371  1.00  0.00           H  
ATOM   3068  HB2 PHE A 200     -36.462  16.810 -31.264  1.00  0.00           H  
ATOM   3069  HB3 PHE A 200     -38.368  16.950 -31.249  1.00  0.00           H  
ATOM   3070  HD1 PHE A 200     -39.196  18.768 -33.275  1.00  0.00           H  
ATOM   3071  HD2 PHE A 200     -35.564  16.229 -33.469  1.00  0.00           H  
ATOM   3072  HE1 PHE A 200     -39.576  18.266 -35.879  1.00  0.00           H  
ATOM   3073  HE2 PHE A 200     -36.095  15.709 -35.912  1.00  0.00           H  
ATOM   3074  HZ  PHE A 200     -37.492  17.668 -36.945  1.00  0.00           H  
ATOM   3075  N   GLU A 201     -37.985  18.978 -29.094  1.00  0.00           N  
ATOM   3076  CA  GLU A 201     -38.090  19.198 -27.661  1.00  0.00           C  
ATOM   3077  C   GLU A 201     -39.370  18.555 -27.148  1.00  0.00           C  
ATOM   3078  O   GLU A 201     -40.367  18.469 -27.870  1.00  0.00           O  
ATOM   3079  CB  GLU A 201     -38.061  20.698 -27.342  1.00  0.00           C  
ATOM   3080  CG  GLU A 201     -37.896  21.036 -25.876  1.00  0.00           C  
ATOM   3081  CD  GLU A 201     -37.086  22.299 -25.668  1.00  0.00           C  
ATOM   3082  OE1 GLU A 201     -36.085  22.487 -26.391  1.00  0.00           O  
ATOM   3083  OE2 GLU A 201     -37.452  23.104 -24.786  1.00  0.00           O1-
ATOM   3084  H   GLU A 201     -38.926  18.752 -29.775  1.00  0.00           H  
ATOM   3085  HA  GLU A 201     -37.163  18.586 -27.234  1.00  0.00           H  
ATOM   3086  HB2 GLU A 201     -38.932  21.464 -27.616  1.00  0.00           H  
ATOM   3087  HB3 GLU A 201     -37.130  21.170 -27.931  1.00  0.00           H  
ATOM   3088  HG2 GLU A 201     -37.046  20.281 -25.526  1.00  0.00           H  
ATOM   3089  HG3 GLU A 201     -38.800  21.328 -25.157  1.00  0.00           H  
ATOM   3090  N   LYS A 202     -39.326  18.107 -25.891  1.00  0.00           N  
ATOM   3091  CA  LYS A 202     -40.436  17.402 -25.243  1.00  0.00           C  
ATOM   3092  C   LYS A 202     -40.757  16.102 -25.973  1.00  0.00           C  
ATOM   3093  O   LYS A 202     -41.865  15.575 -25.866  1.00  0.00           O  
ATOM   3094  CB  LYS A 202     -41.686  18.286 -25.168  1.00  0.00           C  
ATOM   3095  CG  LYS A 202     -41.775  19.512 -26.038  1.00  0.00           C  
ATOM   3096  CD  LYS A 202     -43.181  20.147 -25.941  1.00  0.00           C  
ATOM   3097  CE  LYS A 202     -43.569  20.340 -24.483  1.00  0.00           C  
ATOM   3098  NZ  LYS A 202     -43.399  18.925 -24.242  1.00  0.00           N1+
ATOM   3099  H   LYS A 202     -38.275  17.965 -25.357  1.00  0.00           H  
ATOM   3100  HA  LYS A 202     -39.753  17.342 -24.263  1.00  0.00           H  
ATOM   3101  HB2 LYS A 202     -41.201  18.546 -24.112  1.00  0.00           H  
ATOM   3102  HB3 LYS A 202     -42.473  17.970 -26.027  1.00  0.00           H  
ATOM   3103  HG2 LYS A 202     -41.788  19.738 -27.208  1.00  0.00           H  
ATOM   3104  HG3 LYS A 202     -40.899  20.268 -25.730  1.00  0.00           H  
ATOM   3105  HD2 LYS A 202     -44.074  19.695 -26.606  1.00  0.00           H  
ATOM   3106  HD3 LYS A 202     -43.257  21.306 -26.248  1.00  0.00           H  
ATOM   3107  HE2 LYS A 202     -43.283  21.494 -24.253  1.00  0.00           H  
ATOM   3108  HE3 LYS A 202     -44.724  20.649 -24.350  1.00  0.00           H  
ATOM   3109  HZ1 LYS A 202     -42.868  18.272 -23.384  1.00  0.00           H  
ATOM   3110  HZ2 LYS A 202     -44.102  18.173 -24.897  1.00  0.00           H  
ATOM   3111  HZ3 LYS A 202     -44.412  18.813 -23.569  1.00  0.00           H  
ATOM   3112  N   GLY A 203     -40.769  15.617 -24.774  1.00  0.00           N  
ATOM   3113  CA  GLY A 203     -41.372  14.616 -23.954  1.00  0.00           C  
ATOM   3114  C   GLY A 203     -42.831  14.419 -23.471  1.00  0.00           C  
ATOM   3115  O   GLY A 203     -43.872  14.256 -24.104  1.00  0.00           O  
ATOM   3116  H   GLY A 203     -39.697  15.106 -25.004  1.00  0.00           H  
ATOM   3117  HA2 GLY A 203     -41.852  13.998 -24.887  1.00  0.00           H  
ATOM   3118  HA3 GLY A 203     -40.612  13.699 -23.800  1.00  0.00           H  
ATOM   3119  N   ASP A 204     -42.492  13.603 -22.494  1.00  0.00           N  
ATOM   3120  CA  ASP A 204     -41.694  14.636 -21.950  1.00  0.00           C  
ATOM   3121  C   ASP A 204     -42.814  15.553 -21.355  1.00  0.00           C  
ATOM   3122  O   ASP A 204     -42.655  16.403 -22.208  1.00  0.00           O  
ATOM   3123  CB  ASP A 204     -40.143  14.722 -22.197  1.00  0.00           C  
ATOM   3124  CG  ASP A 204     -38.966  13.786 -22.563  1.00  0.00           C  
ATOM   3125  OD1 ASP A 204     -38.755  12.566 -22.813  1.00  0.00           O  
ATOM   3126  OD2 ASP A 204     -38.157  14.676 -22.773  1.00  0.00           O1-
ATOM   3127  H   ASP A 204     -43.078  12.570 -22.464  1.00  0.00           H  
ATOM   3128  HA  ASP A 204     -41.544  14.148 -20.868  1.00  0.00           H  
ATOM   3129  HB2 ASP A 204     -39.258  15.478 -21.924  1.00  0.00           H  
ATOM   3130  HB3 ASP A 204     -40.560  15.755 -22.657  1.00  0.00           H  
ATOM   3131  N   TYR A 205     -44.208  15.303 -21.344  1.00  0.00           N  
ATOM   3132  CA  TYR A 205     -45.169  15.784 -22.385  1.00  0.00           C  
ATOM   3133  C   TYR A 205     -46.687  15.754 -22.745  1.00  0.00           C  
ATOM   3134  O   TYR A 205     -47.518  16.658 -22.485  1.00  0.00           O  
ATOM   3135  CB  TYR A 205     -46.550  15.136 -21.979  1.00  0.00           C  
ATOM   3136  CG  TYR A 205     -47.051  13.722 -21.721  1.00  0.00           C  
ATOM   3137  CD1 TYR A 205     -46.298  13.263 -20.576  1.00  0.00           C  
ATOM   3138  CD2 TYR A 205     -48.046  12.878 -22.439  1.00  0.00           C  
ATOM   3139  CE1 TYR A 205     -45.513  12.180 -21.124  1.00  0.00           C  
ATOM   3140  CE2 TYR A 205     -47.583  11.523 -22.273  1.00  0.00           C  
ATOM   3141  CZ  TYR A 205     -46.267  11.912 -22.298  1.00  0.00           C  
ATOM   3142  OH  TYR A 205     -46.453  12.190 -23.614  1.00  0.00           O  
ATOM   3143  H   TYR A 205     -44.384  14.422 -20.571  1.00  0.00           H  
ATOM   3144  HA  TYR A 205     -44.969  16.955 -22.408  1.00  0.00           H  
ATOM   3145  HB2 TYR A 205     -47.692  15.205 -21.526  1.00  0.00           H  
ATOM   3146  HB3 TYR A 205     -46.291  15.556 -20.873  1.00  0.00           H  
ATOM   3147  HD1 TYR A 205     -46.752  13.057 -19.493  1.00  0.00           H  
ATOM   3148  HD2 TYR A 205     -49.236  12.926 -22.455  1.00  0.00           H  
ATOM   3149  HE1 TYR A 205     -45.107  11.245 -20.511  1.00  0.00           H  
ATOM   3150  HE2 TYR A 205     -48.127  10.503 -21.996  1.00  0.00           H  
ATOM   3151  HH  TYR A 205     -45.614  11.563 -24.194  1.00  0.00           H  
ATOM   3152  N   GLY A 206     -46.807  15.524 -24.042  1.00  0.00           N  
ATOM   3153  CA  GLY A 206     -47.875  16.300 -24.511  1.00  0.00           C  
ATOM   3154  C   GLY A 206     -48.470  15.729 -25.732  1.00  0.00           C  
ATOM   3155  O   GLY A 206     -48.938  16.812 -26.170  1.00  0.00           O  
ATOM   3156  H   GLY A 206     -45.840  15.480 -24.731  1.00  0.00           H  
ATOM   3157  HA2 GLY A 206     -47.623  17.462 -24.737  1.00  0.00           H  
ATOM   3158  HA3 GLY A 206     -48.899  16.511 -23.914  1.00  0.00           H  
ATOM   3159  N   ASP A 207     -47.608  14.629 -25.781  1.00  0.00           N  
ATOM   3160  CA  ASP A 207     -46.800  13.583 -26.397  1.00  0.00           C  
ATOM   3161  C   ASP A 207     -46.058  14.110 -27.624  1.00  0.00           C  
ATOM   3162  O   ASP A 207     -44.991  13.607 -27.980  1.00  0.00           O  
ATOM   3163  CB  ASP A 207     -47.674  12.382 -26.770  1.00  0.00           C  
ATOM   3164  CG  ASP A 207     -47.105  11.579 -27.924  1.00  0.00           C  
ATOM   3165  OD1 ASP A 207     -47.536  11.803 -29.076  1.00  0.00           O  
ATOM   3166  OD2 ASP A 207     -46.210  10.740 -27.683  1.00  0.00           O1-
ATOM   3167  H   ASP A 207     -48.478  13.983 -25.277  1.00  0.00           H  
ATOM   3168  HA  ASP A 207     -45.837  13.091 -25.901  1.00  0.00           H  
ATOM   3169  HB2 ASP A 207     -47.775  11.850 -25.699  1.00  0.00           H  
ATOM   3170  HB3 ASP A 207     -48.834  12.375 -27.112  1.00  0.00           H  
ATOM   3171  N   ALA A 208     -46.621  15.136 -28.258  1.00  0.00           N  
ATOM   3172  CA  ALA A 208     -46.001  15.731 -29.430  1.00  0.00           C  
ATOM   3173  C   ALA A 208     -44.747  16.510 -29.038  1.00  0.00           C  
ATOM   3174  O   ALA A 208     -44.428  16.691 -27.859  1.00  0.00           O  
ATOM   3175  CB  ALA A 208     -46.987  16.642 -30.157  1.00  0.00           C  
ATOM   3176  H   ALA A 208     -47.633  15.639 -27.903  1.00  0.00           H  
ATOM   3177  HA  ALA A 208     -45.657  14.776 -30.054  1.00  0.00           H  
ATOM   3178  HB1 ALA A 208     -46.939  16.794 -31.342  1.00  0.00           H  
ATOM   3179  HB2 ALA A 208     -46.840  17.699 -29.645  1.00  0.00           H  
ATOM   3180  HB3 ALA A 208     -48.145  16.381 -29.981  1.00  0.00           H  
ATOM   3181  N   VAL A 209     -44.031  16.986 -30.056  1.00  0.00           N  
ATOM   3182  CA  VAL A 209     -42.750  17.647 -29.864  1.00  0.00           C  
ATOM   3183  C   VAL A 209     -42.807  19.048 -30.460  1.00  0.00           C  
ATOM   3184  O   VAL A 209     -43.650  19.364 -31.304  1.00  0.00           O  
ATOM   3185  CB  VAL A 209     -41.590  16.842 -30.482  1.00  0.00           C  
ATOM   3186  CG1 VAL A 209     -41.653  15.402 -30.022  1.00  0.00           C  
ATOM   3187  CG2 VAL A 209     -41.632  16.923 -32.000  1.00  0.00           C  
ATOM   3188  H   VAL A 209     -44.305  16.512 -31.104  1.00  0.00           H  
ATOM   3189  HA  VAL A 209     -42.681  17.812 -28.692  1.00  0.00           H  
ATOM   3190  HB  VAL A 209     -40.538  17.165 -30.039  1.00  0.00           H  
ATOM   3191 HG11 VAL A 209     -40.615  15.022 -29.586  1.00  0.00           H  
ATOM   3192 HG12 VAL A 209     -42.383  15.077 -29.121  1.00  0.00           H  
ATOM   3193 HG13 VAL A 209     -42.018  14.532 -30.764  1.00  0.00           H  
ATOM   3194 HG21 VAL A 209     -42.587  17.293 -32.611  1.00  0.00           H  
ATOM   3195 HG22 VAL A 209     -41.373  15.900 -32.545  1.00  0.00           H  
ATOM   3196 HG23 VAL A 209     -40.852  17.786 -32.264  1.00  0.00           H  
ATOM   3197  N   VAL A 210     -41.883  19.891 -30.007  1.00  0.00           N  
ATOM   3198  CA  VAL A 210     -41.723  21.251 -30.507  1.00  0.00           C  
ATOM   3199  C   VAL A 210     -40.390  21.332 -31.238  1.00  0.00           C  
ATOM   3200  O   VAL A 210     -39.368  20.855 -30.730  1.00  0.00           O  
ATOM   3201  CB  VAL A 210     -41.798  22.283 -29.369  1.00  0.00           C  
ATOM   3202  CG1 VAL A 210     -41.488  23.675 -29.892  1.00  0.00           C  
ATOM   3203  CG2 VAL A 210     -43.175  22.258 -28.723  1.00  0.00           C  
ATOM   3204  H   VAL A 210     -40.947  19.756 -29.304  1.00  0.00           H  
ATOM   3205  HA  VAL A 210     -42.508  21.361 -31.387  1.00  0.00           H  
ATOM   3206  HB  VAL A 210     -40.908  22.208 -28.579  1.00  0.00           H  
ATOM   3207 HG11 VAL A 210     -41.969  24.314 -30.777  1.00  0.00           H  
ATOM   3208 HG12 VAL A 210     -41.384  24.413 -28.950  1.00  0.00           H  
ATOM   3209 HG13 VAL A 210     -40.340  23.791 -30.234  1.00  0.00           H  
ATOM   3210 HG21 VAL A 210     -43.478  21.109 -28.811  1.00  0.00           H  
ATOM   3211 HG22 VAL A 210     -44.329  22.545 -28.566  1.00  0.00           H  
ATOM   3212 HG23 VAL A 210     -42.773  22.848 -27.757  1.00  0.00           H  
ATOM   3213  N   TYR A 211     -40.400  21.929 -32.429  1.00  0.00           N  
ATOM   3214  CA  TYR A 211     -39.225  21.962 -33.287  1.00  0.00           C  
ATOM   3215  C   TYR A 211     -38.728  23.385 -33.493  1.00  0.00           C  
ATOM   3216  O   TYR A 211     -39.509  24.342 -33.531  1.00  0.00           O  
ATOM   3217  CB  TYR A 211     -39.512  21.332 -34.651  1.00  0.00           C  
ATOM   3218  CG  TYR A 211     -40.407  22.152 -35.554  1.00  0.00           C  
ATOM   3219  CD1 TYR A 211     -39.881  22.875 -36.617  1.00  0.00           C  
ATOM   3220  CD2 TYR A 211     -41.781  22.189 -35.355  1.00  0.00           C  
ATOM   3221  CE1 TYR A 211     -40.696  23.615 -37.450  1.00  0.00           C  
ATOM   3222  CE2 TYR A 211     -42.604  22.927 -36.182  1.00  0.00           C  
ATOM   3223  CZ  TYR A 211     -42.057  23.638 -37.228  1.00  0.00           C  
ATOM   3224  OH  TYR A 211     -42.875  24.376 -38.053  1.00  0.00           O  
ATOM   3225  H   TYR A 211     -41.043  22.903 -32.636  1.00  0.00           H  
ATOM   3226  HA  TYR A 211     -38.372  21.466 -32.635  1.00  0.00           H  
ATOM   3227  HB2 TYR A 211     -40.228  20.385 -34.511  1.00  0.00           H  
ATOM   3228  HB3 TYR A 211     -38.525  21.061 -35.263  1.00  0.00           H  
ATOM   3229  HD1 TYR A 211     -38.903  23.539 -36.501  1.00  0.00           H  
ATOM   3230  HD2 TYR A 211     -42.381  21.573 -34.540  1.00  0.00           H  
ATOM   3231  HE1 TYR A 211     -40.257  24.513 -38.095  1.00  0.00           H  
ATOM   3232  HE2 TYR A 211     -43.789  22.932 -36.095  1.00  0.00           H  
ATOM   3233  HH  TYR A 211     -42.483  25.495 -38.101  1.00  0.00           H  
ATOM   3234  N   ARG A 212     -37.409  23.505 -33.634  1.00  0.00           N  
ATOM   3235  CA  ARG A 212     -36.746  24.750 -33.991  1.00  0.00           C  
ATOM   3236  C   ARG A 212     -35.822  24.464 -35.164  1.00  0.00           C  
ATOM   3237  O   ARG A 212     -35.054  23.498 -35.127  1.00  0.00           O  
ATOM   3238  CB  ARG A 212     -35.959  25.322 -32.807  1.00  0.00           C  
ATOM   3239  CG  ARG A 212     -35.625  24.321 -31.670  1.00  0.00           C  
ATOM   3240  CD  ARG A 212     -34.486  24.914 -30.869  1.00  0.00           C  
ATOM   3241  NE  ARG A 212     -33.967  25.885 -31.858  1.00  0.00           N  
ATOM   3242  CZ  ARG A 212     -34.235  26.073 -33.152  1.00  0.00           C  
ATOM   3243  NH1 ARG A 212     -35.215  26.976 -33.067  1.00  0.00           N1+
ATOM   3244  NH2 ARG A 212     -32.985  26.345 -33.526  1.00  0.00           N  
ATOM   3245  H   ARG A 212     -36.639  22.624 -33.498  1.00  0.00           H  
ATOM   3246  HA  ARG A 212     -37.586  25.496 -34.396  1.00  0.00           H  
ATOM   3247  HB2 ARG A 212     -35.181  24.543 -33.245  1.00  0.00           H  
ATOM   3248  HB3 ARG A 212     -36.758  26.023 -32.250  1.00  0.00           H  
ATOM   3249  HG2 ARG A 212     -36.681  24.449 -31.106  1.00  0.00           H  
ATOM   3250  HG3 ARG A 212     -35.509  23.178 -31.329  1.00  0.00           H  
ATOM   3251  HD2 ARG A 212     -35.192  24.944 -29.886  1.00  0.00           H  
ATOM   3252  HD3 ARG A 212     -33.606  24.845 -30.085  1.00  0.00           H  
ATOM   3253  HE  ARG A 212     -33.545  26.847 -31.291  1.00  0.00           H  
ATOM   3254 HH11 ARG A 212     -35.974  27.482 -33.843  1.00  0.00           H  
ATOM   3255 HH12 ARG A 212     -34.942  28.003 -32.509  1.00  0.00           H  
ATOM   3256 HH21 ARG A 212     -32.492  27.421 -33.696  1.00  0.00           H  
ATOM   3257 HH22 ARG A 212     -32.183  25.618 -34.021  1.00  0.00           H  
ATOM   3258  N   GLY A 213     -35.900  25.292 -36.202  1.00  0.00           N  
ATOM   3259  CA  GLY A 213     -35.155  25.025 -37.417  1.00  0.00           C  
ATOM   3260  C   GLY A 213     -34.062  26.025 -37.730  1.00  0.00           C  
ATOM   3261  O   GLY A 213     -34.109  27.172 -37.276  1.00  0.00           O  
ATOM   3262  H   GLY A 213     -36.411  26.367 -36.162  1.00  0.00           H  
ATOM   3263  HA2 GLY A 213     -34.824  24.046 -38.002  1.00  0.00           H  
ATOM   3264  HA3 GLY A 213     -36.035  25.439 -38.136  1.00  0.00           H  
ATOM   3265  N   THR A 214     -33.060  25.593 -38.501  1.00  0.00           N  
ATOM   3266  CA  THR A 214     -32.043  26.524 -38.978  1.00  0.00           C  
ATOM   3267  C   THR A 214     -32.663  27.578 -39.884  1.00  0.00           C  
ATOM   3268  O   THR A 214     -32.311  28.761 -39.812  1.00  0.00           O  
ATOM   3269  CB  THR A 214     -30.934  25.768 -39.712  1.00  0.00           C  
ATOM   3270  CG2 THR A 214     -29.926  26.471 -38.733  1.00  0.00           C  
ATOM   3271  OG1 THR A 214     -31.029  24.521 -39.055  1.00  0.00           O  
ATOM   3272  H   THR A 214     -32.538  24.995 -37.607  1.00  0.00           H  
ATOM   3273  HA  THR A 214     -31.823  27.267 -38.065  1.00  0.00           H  
ATOM   3274  HB  THR A 214     -30.625  25.798 -40.862  1.00  0.00           H  
ATOM   3275  HG1 THR A 214     -30.354  24.552 -38.081  1.00  0.00           H  
ATOM   3276 HG21 THR A 214     -29.872  26.717 -37.557  1.00  0.00           H  
ATOM   3277 HG22 THR A 214     -28.872  25.917 -38.875  1.00  0.00           H  
ATOM   3278 HG23 THR A 214     -29.835  27.542 -39.255  1.00  0.00           H  
ATOM   3279  N   THR A 215     -33.590  27.162 -40.743  1.00  0.00           N  
ATOM   3280  CA  THR A 215     -34.450  28.035 -41.515  1.00  0.00           C  
ATOM   3281  C   THR A 215     -35.872  27.921 -40.958  1.00  0.00           C  
ATOM   3282  O   THR A 215     -36.074  27.415 -39.845  1.00  0.00           O  
ATOM   3283  CB  THR A 215     -34.347  27.668 -42.996  1.00  0.00           C  
ATOM   3284  CG2 THR A 215     -34.180  26.158 -43.160  1.00  0.00           C  
ATOM   3285  OG1 THR A 215     -35.522  28.113 -43.686  1.00  0.00           O  
ATOM   3286  H   THR A 215     -33.619  25.977 -40.777  1.00  0.00           H  
ATOM   3287  HA  THR A 215     -34.170  29.187 -41.375  1.00  0.00           H  
ATOM   3288  HB  THR A 215     -33.412  28.269 -43.439  1.00  0.00           H  
ATOM   3289  HG1 THR A 215     -35.306  28.947 -44.495  1.00  0.00           H  
ATOM   3290 HG21 THR A 215     -34.975  25.565 -42.504  1.00  0.00           H  
ATOM   3291 HG22 THR A 215     -32.986  26.137 -43.035  1.00  0.00           H  
ATOM   3292 HG23 THR A 215     -34.175  25.660 -44.248  1.00  0.00           H  
ATOM   3293  N   THR A 216     -36.858  28.380 -41.727  1.00  0.00           N  
ATOM   3294  CA  THR A 216     -38.242  28.397 -41.252  1.00  0.00           C  
ATOM   3295  C   THR A 216     -39.182  28.067 -42.409  1.00  0.00           C  
ATOM   3296  O   THR A 216     -39.543  28.949 -43.194  1.00  0.00           O  
ATOM   3297  CB  THR A 216     -38.588  29.744 -40.626  1.00  0.00           C  
ATOM   3298  CG2 THR A 216     -38.188  29.774 -39.154  1.00  0.00           C  
ATOM   3299  OG1 THR A 216     -37.900  30.787 -41.327  1.00  0.00           O  
ATOM   3300  H   THR A 216     -36.632  29.286 -42.474  1.00  0.00           H  
ATOM   3301  HA  THR A 216     -38.549  27.657 -40.371  1.00  0.00           H  
ATOM   3302  HB  THR A 216     -39.721  30.095 -40.773  1.00  0.00           H  
ATOM   3303  HG1 THR A 216     -37.570  31.602 -40.528  1.00  0.00           H  
ATOM   3304 HG21 THR A 216     -38.408  28.824 -38.458  1.00  0.00           H  
ATOM   3305 HG22 THR A 216     -37.148  30.200 -38.733  1.00  0.00           H  
ATOM   3306 HG23 THR A 216     -38.954  30.568 -38.677  1.00  0.00           H  
ATOM   3307  N   TYR A 217     -39.575  26.799 -42.503  1.00  0.00           N  
ATOM   3308  CA  TYR A 217     -40.625  26.349 -43.405  1.00  0.00           C  
ATOM   3309  C   TYR A 217     -41.873  25.998 -42.605  1.00  0.00           C  
ATOM   3310  O   TYR A 217     -41.813  25.722 -41.403  1.00  0.00           O  
ATOM   3311  CB  TYR A 217     -40.194  25.116 -44.215  1.00  0.00           C  
ATOM   3312  CG  TYR A 217     -39.006  25.310 -45.132  1.00  0.00           C  
ATOM   3313  CD1 TYR A 217     -39.173  25.416 -46.509  1.00  0.00           C  
ATOM   3314  CD2 TYR A 217     -37.717  25.363 -44.624  1.00  0.00           C  
ATOM   3315  CE1 TYR A 217     -38.082  25.584 -47.350  1.00  0.00           C  
ATOM   3316  CE2 TYR A 217     -36.627  25.530 -45.455  1.00  0.00           C  
ATOM   3317  CZ  TYR A 217     -36.811  25.641 -46.814  1.00  0.00           C  
ATOM   3318  OH  TYR A 217     -35.717  25.808 -47.633  1.00  0.00           O  
ATOM   3319  H   TYR A 217     -39.344  25.978 -41.676  1.00  0.00           H  
ATOM   3320  HA  TYR A 217     -40.805  27.241 -44.177  1.00  0.00           H  
ATOM   3321  HB2 TYR A 217     -39.920  24.164 -43.547  1.00  0.00           H  
ATOM   3322  HB3 TYR A 217     -41.160  24.907 -44.884  1.00  0.00           H  
ATOM   3323  HD1 TYR A 217     -40.128  25.874 -47.051  1.00  0.00           H  
ATOM   3324  HD2 TYR A 217     -37.473  25.766 -43.539  1.00  0.00           H  
ATOM   3325  HE1 TYR A 217     -38.213  25.921 -48.484  1.00  0.00           H  
ATOM   3326  HE2 TYR A 217     -35.762  26.328 -45.320  1.00  0.00           H  
ATOM   3327  HH  TYR A 217     -35.423  26.959 -47.670  1.00  0.00           H  
ATOM   3328  N   LYS A 218     -43.015  26.005 -43.294  1.00  0.00           N  
ATOM   3329  CA  LYS A 218     -44.249  25.439 -42.750  1.00  0.00           C  
ATOM   3330  C   LYS A 218     -44.322  23.987 -43.216  1.00  0.00           C  
ATOM   3331  O   LYS A 218     -45.067  23.624 -44.130  1.00  0.00           O  
ATOM   3332  CB  LYS A 218     -45.462  26.249 -43.192  1.00  0.00           C  
ATOM   3333  CG  LYS A 218     -46.064  26.765 -41.925  1.00  0.00           C  
ATOM   3334  CD  LYS A 218     -47.267  27.589 -41.547  1.00  0.00           C  
ATOM   3335  CE  LYS A 218     -48.558  27.568 -42.311  1.00  0.00           C  
ATOM   3336  NZ  LYS A 218     -48.736  28.624 -41.296  1.00  0.00           N1+
ATOM   3337  H   LYS A 218     -43.063  26.666 -44.283  1.00  0.00           H  
ATOM   3338  HA  LYS A 218     -44.212  25.351 -41.560  1.00  0.00           H  
ATOM   3339  HB2 LYS A 218     -46.195  25.735 -43.987  1.00  0.00           H  
ATOM   3340  HB3 LYS A 218     -45.317  27.264 -43.817  1.00  0.00           H  
ATOM   3341  HG2 LYS A 218     -46.392  25.671 -41.561  1.00  0.00           H  
ATOM   3342  HG3 LYS A 218     -45.249  27.403 -41.315  1.00  0.00           H  
ATOM   3343  HD2 LYS A 218     -46.751  28.621 -41.871  1.00  0.00           H  
ATOM   3344  HD3 LYS A 218     -47.386  27.304 -40.387  1.00  0.00           H  
ATOM   3345  HE2 LYS A 218     -48.682  26.403 -42.566  1.00  0.00           H  
ATOM   3346  HE3 LYS A 218     -49.226  27.998 -43.213  1.00  0.00           H  
ATOM   3347  HZ1 LYS A 218     -48.193  29.637 -40.919  1.00  0.00           H  
ATOM   3348  HZ2 LYS A 218     -49.213  28.321 -40.229  1.00  0.00           H  
ATOM   3349  HZ3 LYS A 218     -49.771  29.148 -41.627  1.00  0.00           H  
ATOM   3350  N   LEU A 219     -43.514  23.147 -42.570  1.00  0.00           N  
ATOM   3351  CA  LEU A 219     -43.327  21.773 -43.018  1.00  0.00           C  
ATOM   3352  C   LEU A 219     -44.642  21.002 -43.023  1.00  0.00           C  
ATOM   3353  O   LEU A 219     -45.508  21.204 -42.168  1.00  0.00           O  
ATOM   3354  CB  LEU A 219     -42.297  21.066 -42.132  1.00  0.00           C  
ATOM   3355  CG  LEU A 219     -42.180  21.489 -40.666  1.00  0.00           C  
ATOM   3356  CD1 LEU A 219     -43.374  21.013 -39.856  1.00  0.00           C  
ATOM   3357  CD2 LEU A 219     -40.878  20.975 -40.067  1.00  0.00           C  
ATOM   3358  H   LEU A 219     -43.180  23.634 -41.545  1.00  0.00           H  
ATOM   3359  HA  LEU A 219     -43.204  22.081 -44.157  1.00  0.00           H  
ATOM   3360  HB2 LEU A 219     -42.120  19.932 -41.779  1.00  0.00           H  
ATOM   3361  HB3 LEU A 219     -41.473  21.016 -43.009  1.00  0.00           H  
ATOM   3362  HG  LEU A 219     -41.841  22.613 -40.458  1.00  0.00           H  
ATOM   3363 HD11 LEU A 219     -43.729  19.901 -40.084  1.00  0.00           H  
ATOM   3364 HD12 LEU A 219     -44.327  21.730 -39.995  1.00  0.00           H  
ATOM   3365 HD13 LEU A 219     -43.187  21.353 -38.722  1.00  0.00           H  
ATOM   3366 HD21 LEU A 219     -41.009  19.811 -39.843  1.00  0.00           H  
ATOM   3367 HD22 LEU A 219     -39.932  21.148 -40.783  1.00  0.00           H  
ATOM   3368 HD23 LEU A 219     -40.436  21.361 -39.021  1.00  0.00           H  
ATOM   3369  N   ASN A 220     -44.788  20.114 -44.003  1.00  0.00           N  
ATOM   3370  CA  ASN A 220     -46.014  19.361 -44.199  1.00  0.00           C  
ATOM   3371  C   ASN A 220     -45.863  17.947 -43.641  1.00  0.00           C  
ATOM   3372  O   ASN A 220     -44.803  17.544 -43.154  1.00  0.00           O  
ATOM   3373  CB  ASN A 220     -46.392  19.313 -45.683  1.00  0.00           C  
ATOM   3374  CG  ASN A 220     -45.654  20.345 -46.513  1.00  0.00           C  
ATOM   3375  ND2 ASN A 220     -45.887  21.620 -46.221  1.00  0.00           N  
ATOM   3376  OD1 ASN A 220     -44.891  19.999 -47.416  1.00  0.00           O  
ATOM   3377  H   ASN A 220     -44.022  19.749 -44.829  1.00  0.00           H  
ATOM   3378  HA  ASN A 220     -46.896  19.965 -43.671  1.00  0.00           H  
ATOM   3379  HB2 ASN A 220     -46.209  18.274 -46.255  1.00  0.00           H  
ATOM   3380  HB3 ASN A 220     -47.531  19.624 -45.915  1.00  0.00           H  
ATOM   3381 HD21 ASN A 220     -45.191  22.580 -46.071  1.00  0.00           H  
ATOM   3382 HD22 ASN A 220     -46.763  22.135 -46.849  1.00  0.00           H  
ATOM   3383  N   VAL A 221     -46.956  17.187 -43.711  1.00  0.00           N  
ATOM   3384  CA  VAL A 221     -46.911  15.767 -43.396  1.00  0.00           C  
ATOM   3385  C   VAL A 221     -46.042  15.055 -44.424  1.00  0.00           C  
ATOM   3386  O   VAL A 221     -46.102  15.350 -45.625  1.00  0.00           O  
ATOM   3387  CB  VAL A 221     -48.337  15.190 -43.357  1.00  0.00           C  
ATOM   3388  CG1 VAL A 221     -48.324  13.686 -43.555  1.00  0.00           C  
ATOM   3389  CG2 VAL A 221     -49.011  15.532 -42.040  1.00  0.00           C  
ATOM   3390  H   VAL A 221     -48.001  17.712 -43.937  1.00  0.00           H  
ATOM   3391  HA  VAL A 221     -46.400  15.502 -42.364  1.00  0.00           H  
ATOM   3392  HB  VAL A 221     -48.978  15.667 -44.248  1.00  0.00           H  
ATOM   3393 HG11 VAL A 221     -49.035  13.023 -42.847  1.00  0.00           H  
ATOM   3394 HG12 VAL A 221     -48.911  13.507 -44.592  1.00  0.00           H  
ATOM   3395 HG13 VAL A 221     -47.475  12.856 -43.741  1.00  0.00           H  
ATOM   3396 HG21 VAL A 221     -49.157  16.674 -41.696  1.00  0.00           H  
ATOM   3397 HG22 VAL A 221     -48.561  14.894 -41.148  1.00  0.00           H  
ATOM   3398 HG23 VAL A 221     -50.174  15.269 -42.192  1.00  0.00           H  
ATOM   3399  N   GLY A 222     -45.204  14.129 -43.954  1.00  0.00           N  
ATOM   3400  CA  GLY A 222     -44.342  13.359 -44.823  1.00  0.00           C  
ATOM   3401  C   GLY A 222     -42.893  13.795 -44.841  1.00  0.00           C  
ATOM   3402  O   GLY A 222     -42.056  13.067 -45.385  1.00  0.00           O  
ATOM   3403  H   GLY A 222     -44.624  13.898 -42.949  1.00  0.00           H  
ATOM   3404  HA2 GLY A 222     -44.552  13.456 -46.006  1.00  0.00           H  
ATOM   3405  HA3 GLY A 222     -44.570  12.202 -44.601  1.00  0.00           H  
ATOM   3406  N   ASP A 223     -42.572  14.960 -44.287  1.00  0.00           N  
ATOM   3407  CA  ASP A 223     -41.176  15.343 -44.134  1.00  0.00           C  
ATOM   3408  C   ASP A 223     -40.504  14.427 -43.120  1.00  0.00           C  
ATOM   3409  O   ASP A 223     -41.098  14.066 -42.100  1.00  0.00           O  
ATOM   3410  CB  ASP A 223     -41.064  16.800 -43.687  1.00  0.00           C  
ATOM   3411  CG  ASP A 223     -41.610  17.769 -44.717  1.00  0.00           C  
ATOM   3412  OD1 ASP A 223     -41.495  17.482 -45.925  1.00  0.00           O  
ATOM   3413  OD2 ASP A 223     -42.154  18.819 -44.318  1.00  0.00           O1-
ATOM   3414  H   ASP A 223     -43.308  15.888 -44.202  1.00  0.00           H  
ATOM   3415  HA  ASP A 223     -40.803  15.157 -45.249  1.00  0.00           H  
ATOM   3416  HB2 ASP A 223     -40.195  16.467 -42.928  1.00  0.00           H  
ATOM   3417  HB3 ASP A 223     -40.980  17.804 -43.031  1.00  0.00           H  
ATOM   3418  N   TYR A 224     -39.265  14.037 -43.403  1.00  0.00           N  
ATOM   3419  CA  TYR A 224     -38.550  13.127 -42.522  1.00  0.00           C  
ATOM   3420  C   TYR A 224     -37.195  13.705 -42.138  1.00  0.00           C  
ATOM   3421  O   TYR A 224     -36.594  14.489 -42.879  1.00  0.00           O  
ATOM   3422  CB  TYR A 224     -38.378  11.725 -43.148  1.00  0.00           C  
ATOM   3423  CG  TYR A 224     -37.485  11.642 -44.363  1.00  0.00           C  
ATOM   3424  CD1 TYR A 224     -37.995  11.846 -45.638  1.00  0.00           C  
ATOM   3425  CD2 TYR A 224     -36.141  11.319 -44.241  1.00  0.00           C  
ATOM   3426  CE1 TYR A 224     -37.186  11.752 -46.757  1.00  0.00           C  
ATOM   3427  CE2 TYR A 224     -35.323  11.224 -45.355  1.00  0.00           C  
ATOM   3428  CZ  TYR A 224     -35.852  11.440 -46.609  1.00  0.00           C  
ATOM   3429  OH  TYR A 224     -35.042  11.345 -47.720  1.00  0.00           O  
ATOM   3430  H   TYR A 224     -38.652  14.258 -44.391  1.00  0.00           H  
ATOM   3431  HA  TYR A 224     -39.057  13.337 -41.470  1.00  0.00           H  
ATOM   3432  HB2 TYR A 224     -39.373  11.191 -43.544  1.00  0.00           H  
ATOM   3433  HB3 TYR A 224     -38.042  10.842 -42.423  1.00  0.00           H  
ATOM   3434  HD1 TYR A 224     -39.131  11.711 -45.968  1.00  0.00           H  
ATOM   3435  HD2 TYR A 224     -35.520  11.483 -43.251  1.00  0.00           H  
ATOM   3436  HE1 TYR A 224     -37.544  11.792 -47.889  1.00  0.00           H  
ATOM   3437  HE2 TYR A 224     -34.345  10.545 -45.333  1.00  0.00           H  
ATOM   3438  HH  TYR A 224     -33.923  11.548 -47.392  1.00  0.00           H  
ATOM   3439  N   PHE A 225     -36.719  13.299 -40.963  1.00  0.00           N  
ATOM   3440  CA  PHE A 225     -35.517  13.853 -40.359  1.00  0.00           C  
ATOM   3441  C   PHE A 225     -34.537  12.736 -40.038  1.00  0.00           C  
ATOM   3442  O   PHE A 225     -34.900  11.751 -39.385  1.00  0.00           O  
ATOM   3443  CB  PHE A 225     -35.852  14.630 -39.086  1.00  0.00           C  
ATOM   3444  CG  PHE A 225     -36.904  15.679 -39.275  1.00  0.00           C  
ATOM   3445  CD1 PHE A 225     -36.561  16.957 -39.673  1.00  0.00           C  
ATOM   3446  CD2 PHE A 225     -38.236  15.389 -39.048  1.00  0.00           C  
ATOM   3447  CE1 PHE A 225     -37.524  17.923 -39.845  1.00  0.00           C  
ATOM   3448  CE2 PHE A 225     -39.206  16.353 -39.218  1.00  0.00           C  
ATOM   3449  CZ  PHE A 225     -38.849  17.622 -39.617  1.00  0.00           C  
ATOM   3450  H   PHE A 225     -37.086  12.594 -40.090  1.00  0.00           H  
ATOM   3451  HA  PHE A 225     -35.038  14.549 -41.191  1.00  0.00           H  
ATOM   3452  HB2 PHE A 225     -34.790  15.090 -38.850  1.00  0.00           H  
ATOM   3453  HB3 PHE A 225     -36.098  14.041 -38.079  1.00  0.00           H  
ATOM   3454  HD1 PHE A 225     -35.523  17.432 -39.361  1.00  0.00           H  
ATOM   3455  HD2 PHE A 225     -38.624  14.348 -38.646  1.00  0.00           H  
ATOM   3456  HE1 PHE A 225     -37.465  18.959 -40.420  1.00  0.00           H  
ATOM   3457  HE2 PHE A 225     -39.930  16.538 -38.299  1.00  0.00           H  
ATOM   3458  HZ  PHE A 225     -39.434  18.562 -39.197  1.00  0.00           H  
ATOM   3459  N   VAL A 226     -33.300  12.894 -40.495  1.00  0.00           N  
ATOM   3460  CA  VAL A 226     -32.213  11.981 -40.172  1.00  0.00           C  
ATOM   3461  C   VAL A 226     -31.177  12.758 -39.379  1.00  0.00           C  
ATOM   3462  O   VAL A 226     -30.881  13.914 -39.701  1.00  0.00           O  
ATOM   3463  CB  VAL A 226     -31.586  11.361 -41.437  1.00  0.00           C  
ATOM   3464  CG1 VAL A 226     -30.581  10.283 -41.060  1.00  0.00           C  
ATOM   3465  CG2 VAL A 226     -32.669  10.797 -42.351  1.00  0.00           C  
ATOM   3466  H   VAL A 226     -32.828  13.732 -41.183  1.00  0.00           H  
ATOM   3467  HA  VAL A 226     -32.613  11.045 -39.554  1.00  0.00           H  
ATOM   3468  HB  VAL A 226     -30.875  12.101 -42.046  1.00  0.00           H  
ATOM   3469 HG11 VAL A 226     -29.646  10.406 -41.803  1.00  0.00           H  
ATOM   3470 HG12 VAL A 226     -30.868   9.141 -41.306  1.00  0.00           H  
ATOM   3471 HG13 VAL A 226     -30.020  10.098 -40.011  1.00  0.00           H  
ATOM   3472 HG21 VAL A 226     -32.131  10.294 -43.301  1.00  0.00           H  
ATOM   3473 HG22 VAL A 226     -33.315  11.642 -42.895  1.00  0.00           H  
ATOM   3474 HG23 VAL A 226     -33.339   9.914 -41.928  1.00  0.00           H  
ATOM   3475  N   LEU A 227     -30.649  12.135 -38.327  1.00  0.00           N  
ATOM   3476  CA  LEU A 227     -29.605  12.763 -37.529  1.00  0.00           C  
ATOM   3477  C   LEU A 227     -28.451  13.196 -38.423  1.00  0.00           C  
ATOM   3478  O   LEU A 227     -27.966  12.422 -39.252  1.00  0.00           O  
ATOM   3479  CB  LEU A 227     -29.111  11.799 -36.450  1.00  0.00           C  
ATOM   3480  CG  LEU A 227     -29.687  11.965 -35.043  1.00  0.00           C  
ATOM   3481  CD1 LEU A 227     -29.407  10.731 -34.222  1.00  0.00           C  
ATOM   3482  CD2 LEU A 227     -29.085  13.179 -34.363  1.00  0.00           C  
ATOM   3483  H   LEU A 227     -31.170  11.165 -37.878  1.00  0.00           H  
ATOM   3484  HA  LEU A 227     -30.171  13.653 -36.989  1.00  0.00           H  
ATOM   3485  HB2 LEU A 227     -27.946  12.049 -36.395  1.00  0.00           H  
ATOM   3486  HB3 LEU A 227     -29.198  10.698 -36.917  1.00  0.00           H  
ATOM   3487  HG  LEU A 227     -30.873  11.995 -35.144  1.00  0.00           H  
ATOM   3488 HD11 LEU A 227     -29.584   9.803 -34.948  1.00  0.00           H  
ATOM   3489 HD12 LEU A 227     -28.293  10.662 -33.786  1.00  0.00           H  
ATOM   3490 HD13 LEU A 227     -30.010  10.585 -33.208  1.00  0.00           H  
ATOM   3491 HD21 LEU A 227     -29.420  13.045 -33.226  1.00  0.00           H  
ATOM   3492 HD22 LEU A 227     -27.915  13.423 -34.317  1.00  0.00           H  
ATOM   3493 HD23 LEU A 227     -29.593  14.205 -34.697  1.00  0.00           H  
ATOM   3494  N   THR A 228     -28.035  14.449 -38.267  1.00  0.00           N  
ATOM   3495  CA  THR A 228     -26.996  15.011 -39.120  1.00  0.00           C  
ATOM   3496  C   THR A 228     -25.655  14.364 -38.796  1.00  0.00           C  
ATOM   3497  O   THR A 228     -25.172  14.451 -37.662  1.00  0.00           O  
ATOM   3498  CB  THR A 228     -26.928  16.525 -38.938  1.00  0.00           C  
ATOM   3499  CG2 THR A 228     -25.878  17.128 -39.862  1.00  0.00           C  
ATOM   3500  OG1 THR A 228     -28.207  17.098 -39.239  1.00  0.00           O  
ATOM   3501  H   THR A 228     -27.772  14.720 -37.139  1.00  0.00           H  
ATOM   3502  HA  THR A 228     -27.329  14.814 -40.248  1.00  0.00           H  
ATOM   3503  HB  THR A 228     -26.490  16.856 -37.878  1.00  0.00           H  
ATOM   3504  HG1 THR A 228     -28.276  18.143 -38.698  1.00  0.00           H  
ATOM   3505 HG21 THR A 228     -26.170  17.430 -40.984  1.00  0.00           H  
ATOM   3506 HG22 THR A 228     -25.458  18.149 -39.390  1.00  0.00           H  
ATOM   3507 HG23 THR A 228     -24.851  16.562 -40.104  1.00  0.00           H  
ATOM   3508  N   SER A 229     -25.065  13.708 -39.787  1.00  0.00           N  
ATOM   3509  CA  SER A 229     -23.784  13.038 -39.643  1.00  0.00           C  
ATOM   3510  C   SER A 229     -22.696  13.832 -40.355  1.00  0.00           C  
ATOM   3511  O   SER A 229     -22.965  14.636 -41.252  1.00  0.00           O  
ATOM   3512  CB  SER A 229     -23.846  11.611 -40.199  1.00  0.00           C  
ATOM   3513  OG  SER A 229     -22.586  10.969 -40.109  1.00  0.00           O  
ATOM   3514  H   SER A 229     -25.445  13.687 -40.918  1.00  0.00           H  
ATOM   3515  HA  SER A 229     -23.538  13.049 -38.480  1.00  0.00           H  
ATOM   3516  HB2 SER A 229     -23.993  11.508 -41.385  1.00  0.00           H  
ATOM   3517  HB3 SER A 229     -24.802  11.158 -39.651  1.00  0.00           H  
ATOM   3518  HG  SER A 229     -22.384  10.679 -38.983  1.00  0.00           H  
ATOM   3519  N   HIS A 230     -21.456  13.598 -39.938  1.00  0.00           N  
ATOM   3520  CA  HIS A 230     -20.307  14.267 -40.527  1.00  0.00           C  
ATOM   3521  C   HIS A 230     -19.139  13.297 -40.603  1.00  0.00           C  
ATOM   3522  O   HIS A 230     -18.932  12.488 -39.694  1.00  0.00           O  
ATOM   3523  CB  HIS A 230     -19.903  15.511 -39.723  1.00  0.00           C  
ATOM   3524  CG  HIS A 230     -20.845  16.666 -39.879  1.00  0.00           C  
ATOM   3525  CD2 HIS A 230     -21.747  17.204 -39.024  1.00  0.00           C  
ATOM   3526  ND1 HIS A 230     -20.918  17.416 -41.034  1.00  0.00           N  
ATOM   3527  CE1 HIS A 230     -21.828  18.362 -40.886  1.00  0.00           C  
ATOM   3528  NE2 HIS A 230     -22.345  18.256 -39.675  1.00  0.00           N  
ATOM   3529  H   HIS A 230     -21.151  12.778 -39.144  1.00  0.00           H  
ATOM   3530  HA  HIS A 230     -20.634  14.559 -41.636  1.00  0.00           H  
ATOM   3531  HB2 HIS A 230     -19.097  16.404 -39.632  1.00  0.00           H  
ATOM   3532  HB3 HIS A 230     -19.327  14.943 -38.836  1.00  0.00           H  
ATOM   3533  HD1 HIS A 230     -20.161  17.519 -41.945  1.00  0.00           H  
ATOM   3534  HD2 HIS A 230     -21.865  17.259 -37.844  1.00  0.00           H  
ATOM   3535  HE1 HIS A 230     -22.388  18.906 -41.785  1.00  0.00           H  
ATOM   3536  N   THR A 231     -18.391  13.373 -41.699  1.00  0.00           N  
ATOM   3537  CA  THR A 231     -17.142  12.637 -41.798  1.00  0.00           C  
ATOM   3538  C   THR A 231     -16.093  13.256 -40.881  1.00  0.00           C  
ATOM   3539  O   THR A 231     -16.142  14.445 -40.555  1.00  0.00           O  
ATOM   3540  CB  THR A 231     -16.636  12.628 -43.240  1.00  0.00           C  
ATOM   3541  CG2 THR A 231     -16.927  13.961 -43.916  1.00  0.00           C  
ATOM   3542  OG1 THR A 231     -15.224  12.384 -43.249  1.00  0.00           O  
ATOM   3543  H   THR A 231     -18.895  13.842 -42.671  1.00  0.00           H  
ATOM   3544  HA  THR A 231     -17.477  11.500 -41.646  1.00  0.00           H  
ATOM   3545  HB  THR A 231     -16.987  11.695 -43.902  1.00  0.00           H  
ATOM   3546  HG1 THR A 231     -14.659  13.347 -42.872  1.00  0.00           H  
ATOM   3547 HG21 THR A 231     -15.968  14.396 -44.494  1.00  0.00           H  
ATOM   3548 HG22 THR A 231     -17.573  13.641 -44.879  1.00  0.00           H  
ATOM   3549 HG23 THR A 231     -17.463  15.007 -43.673  1.00  0.00           H  
ATOM   3550  N   VAL A 232     -15.134  12.434 -40.466  1.00  0.00           N  
ATOM   3551  CA  VAL A 232     -14.109  12.826 -39.505  1.00  0.00           C  
ATOM   3552  C   VAL A 232     -12.756  12.754 -40.195  1.00  0.00           C  
ATOM   3553  O   VAL A 232     -12.265  11.660 -40.502  1.00  0.00           O  
ATOM   3554  CB  VAL A 232     -14.130  11.941 -38.255  1.00  0.00           C  
ATOM   3555  CG1 VAL A 232     -12.983  12.314 -37.329  1.00  0.00           C  
ATOM   3556  CG2 VAL A 232     -15.465  12.078 -37.546  1.00  0.00           C  
ATOM   3557  H   VAL A 232     -15.064  11.309 -40.851  1.00  0.00           H  
ATOM   3558  HA  VAL A 232     -14.362  13.936 -39.151  1.00  0.00           H  
ATOM   3559  HB  VAL A 232     -14.069  10.820 -38.650  1.00  0.00           H  
ATOM   3560 HG11 VAL A 232     -11.894  12.364 -37.816  1.00  0.00           H  
ATOM   3561 HG12 VAL A 232     -12.852  11.377 -36.603  1.00  0.00           H  
ATOM   3562 HG13 VAL A 232     -13.226  13.369 -36.830  1.00  0.00           H  
ATOM   3563 HG21 VAL A 232     -16.024  13.131 -37.667  1.00  0.00           H  
ATOM   3564 HG22 VAL A 232     -15.518  11.851 -36.376  1.00  0.00           H  
ATOM   3565 HG23 VAL A 232     -16.203  11.279 -38.048  1.00  0.00           H  
ATOM   3566  N   MET A 233     -12.146  13.915 -40.428  1.00  0.00           N  
ATOM   3567  CA  MET A 233     -10.834  13.966 -41.042  1.00  0.00           C  
ATOM   3568  C   MET A 233      -9.786  13.388 -40.096  1.00  0.00           C  
ATOM   3569  O   MET A 233      -9.992  13.330 -38.881  1.00  0.00           O  
ATOM   3570  CB  MET A 233     -10.470  15.404 -41.406  1.00  0.00           C  
ATOM   3571  CG  MET A 233     -11.276  16.008 -42.546  1.00  0.00           C  
ATOM   3572  SD  MET A 233     -11.003  15.190 -44.133  1.00  0.00           S  
ATOM   3573  CE  MET A 233     -12.571  14.355 -44.349  1.00  0.00           C  
ATOM   3574  H   MET A 233     -12.682  14.974 -40.349  1.00  0.00           H  
ATOM   3575  HA  MET A 233     -10.930  13.313 -42.032  1.00  0.00           H  
ATOM   3576  HB2 MET A 233     -10.472  16.291 -40.604  1.00  0.00           H  
ATOM   3577  HB3 MET A 233      -9.349  15.557 -41.797  1.00  0.00           H  
ATOM   3578  HG2 MET A 233     -12.299  16.573 -42.294  1.00  0.00           H  
ATOM   3579  HG3 MET A 233     -10.694  16.888 -43.113  1.00  0.00           H  
ATOM   3580  HE1 MET A 233     -13.453  14.914 -43.773  1.00  0.00           H  
ATOM   3581  HE2 MET A 233     -12.295  13.212 -44.540  1.00  0.00           H  
ATOM   3582  HE3 MET A 233     -12.716  14.794 -45.454  1.00  0.00           H  
ATOM   3583  N   PRO A 234      -8.657  12.933 -40.632  1.00  0.00           N  
ATOM   3584  CA  PRO A 234      -7.550  12.532 -39.761  1.00  0.00           C  
ATOM   3585  C   PRO A 234      -6.917  13.749 -39.106  1.00  0.00           C  
ATOM   3586  O   PRO A 234      -6.933  14.858 -39.649  1.00  0.00           O  
ATOM   3587  CB  PRO A 234      -6.571  11.838 -40.717  1.00  0.00           C  
ATOM   3588  CG  PRO A 234      -7.380  11.514 -41.939  1.00  0.00           C  
ATOM   3589  CD  PRO A 234      -8.390  12.611 -42.042  1.00  0.00           C  
ATOM   3590  HA  PRO A 234      -7.925  11.722 -38.983  1.00  0.00           H  
ATOM   3591  HB2 PRO A 234      -5.589  12.470 -40.981  1.00  0.00           H  
ATOM   3592  HB3 PRO A 234      -6.053  10.832 -40.327  1.00  0.00           H  
ATOM   3593  HG2 PRO A 234      -7.798  10.396 -42.043  1.00  0.00           H  
ATOM   3594  HG3 PRO A 234      -6.636  11.517 -42.882  1.00  0.00           H  
ATOM   3595  HD2 PRO A 234      -9.142  12.247 -42.898  1.00  0.00           H  
ATOM   3596  HD3 PRO A 234      -7.913  13.596 -42.534  1.00  0.00           H  
ATOM   3597  N   LEU A 235      -6.371  13.529 -37.916  1.00  0.00           N  
ATOM   3598  CA  LEU A 235      -5.683  14.563 -37.161  1.00  0.00           C  
ATOM   3599  C   LEU A 235      -4.180  14.429 -37.358  1.00  0.00           C  
ATOM   3600  O   LEU A 235      -3.660  13.333 -37.583  1.00  0.00           O  
ATOM   3601  CB  LEU A 235      -6.030  14.473 -35.674  1.00  0.00           C  
ATOM   3602  CG  LEU A 235      -7.490  14.737 -35.298  1.00  0.00           C  
ATOM   3603  CD1 LEU A 235      -7.712  14.467 -33.818  1.00  0.00           C  
ATOM   3604  CD2 LEU A 235      -7.854  16.172 -35.651  1.00  0.00           C  
ATOM   3605  H   LEU A 235      -5.620  12.648 -37.596  1.00  0.00           H  
ATOM   3606  HA  LEU A 235      -5.921  15.522 -37.826  1.00  0.00           H  
ATOM   3607  HB2 LEU A 235      -5.437  15.425 -35.270  1.00  0.00           H  
ATOM   3608  HB3 LEU A 235      -5.501  13.492 -35.263  1.00  0.00           H  
ATOM   3609  HG  LEU A 235      -8.175  14.215 -36.122  1.00  0.00           H  
ATOM   3610 HD11 LEU A 235      -8.883  14.540 -33.617  1.00  0.00           H  
ATOM   3611 HD12 LEU A 235      -7.098  15.120 -33.031  1.00  0.00           H  
ATOM   3612 HD13 LEU A 235      -7.372  13.345 -33.631  1.00  0.00           H  
ATOM   3613 HD21 LEU A 235      -7.390  16.619 -36.662  1.00  0.00           H  
ATOM   3614 HD22 LEU A 235      -9.030  16.261 -35.830  1.00  0.00           H  
ATOM   3615 HD23 LEU A 235      -7.602  17.088 -34.928  1.00  0.00           H  
ATOM   3616  N   SER A 236      -3.481  15.557 -37.278  1.00  0.00           N  
ATOM   3617  CA  SER A 236      -2.035  15.554 -37.485  1.00  0.00           C  
ATOM   3618  C   SER A 236      -1.319  16.395 -36.441  1.00  0.00           C  
ATOM   3619  O   SER A 236      -0.277  15.986 -35.918  1.00  0.00           O  
ATOM   3620  CB  SER A 236      -1.694  16.037 -38.891  1.00  0.00           C  
ATOM   3621  OG  SER A 236      -2.147  17.363 -39.094  1.00  0.00           O  
ATOM   3622  H   SER A 236      -4.064  16.565 -37.520  1.00  0.00           H  
ATOM   3623  HA  SER A 236      -1.550  14.494 -37.231  1.00  0.00           H  
ATOM   3624  HB2 SER A 236      -0.725  15.333 -38.998  1.00  0.00           H  
ATOM   3625  HB3 SER A 236      -1.957  15.859 -40.060  1.00  0.00           H  
ATOM   3626  HG  SER A 236      -1.224  18.037 -39.428  1.00  0.00           H  
ATOM   3627  N   ALA A 237      -1.860  17.561 -36.129  1.00  0.00           N  
ATOM   3628  CA  ALA A 237      -1.211  18.464 -35.195  1.00  0.00           C  
ATOM   3629  C   ALA A 237      -1.502  18.059 -33.753  1.00  0.00           C  
ATOM   3630  O   ALA A 237      -2.489  17.375 -33.475  1.00  0.00           O  
ATOM   3631  CB  ALA A 237      -1.676  19.895 -35.445  1.00  0.00           C  
ATOM   3632  H   ALA A 237      -2.687  18.112 -36.773  1.00  0.00           H  
ATOM   3633  HA  ALA A 237      -0.049  18.447 -35.469  1.00  0.00           H  
ATOM   3634  HB1 ALA A 237      -1.169  20.839 -34.901  1.00  0.00           H  
ATOM   3635  HB2 ALA A 237      -2.851  19.995 -35.312  1.00  0.00           H  
ATOM   3636  HB3 ALA A 237      -1.152  20.106 -36.504  1.00  0.00           H  
ATOM   3637  N   PRO A 238      -0.647  18.460 -32.814  1.00  0.00           N  
ATOM   3638  CA  PRO A 238      -0.919  18.188 -31.398  1.00  0.00           C  
ATOM   3639  C   PRO A 238      -2.076  19.033 -30.890  1.00  0.00           C  
ATOM   3640  O   PRO A 238      -2.524  19.987 -31.529  1.00  0.00           O  
ATOM   3641  CB  PRO A 238       0.388  18.573 -30.695  1.00  0.00           C  
ATOM   3642  CG  PRO A 238       1.409  18.705 -31.782  1.00  0.00           C  
ATOM   3643  CD  PRO A 238       0.665  19.097 -33.008  1.00  0.00           C  
ATOM   3644  HA  PRO A 238      -0.955  17.003 -31.319  1.00  0.00           H  
ATOM   3645  HB2 PRO A 238       1.007  18.019 -29.838  1.00  0.00           H  
ATOM   3646  HB3 PRO A 238       0.412  19.712 -30.334  1.00  0.00           H  
ATOM   3647  HG2 PRO A 238       2.037  17.693 -31.931  1.00  0.00           H  
ATOM   3648  HG3 PRO A 238       2.358  19.404 -31.550  1.00  0.00           H  
ATOM   3649  HD2 PRO A 238       0.507  20.281 -33.161  1.00  0.00           H  
ATOM   3650  HD3 PRO A 238       1.515  18.832 -33.825  1.00  0.00           H  
ATOM   3651  N   THR A 239      -2.564  18.667 -29.703  1.00  0.00           N  
ATOM   3652  CA  THR A 239      -3.581  19.486 -29.056  1.00  0.00           C  
ATOM   3653  C   THR A 239      -3.001  20.789 -28.522  1.00  0.00           C  
ATOM   3654  O   THR A 239      -3.748  21.758 -28.336  1.00  0.00           O  
ATOM   3655  CB  THR A 239      -4.252  18.710 -27.924  1.00  0.00           C  
ATOM   3656  CG2 THR A 239      -4.806  17.382 -28.440  1.00  0.00           C  
ATOM   3657  OG1 THR A 239      -3.298  18.449 -26.887  1.00  0.00           O  
ATOM   3658  H   THR A 239      -1.595  18.398 -29.083  1.00  0.00           H  
ATOM   3659  HA  THR A 239      -4.384  19.779 -29.878  1.00  0.00           H  
ATOM   3660  HB  THR A 239      -5.104  19.293 -27.344  1.00  0.00           H  
ATOM   3661  HG1 THR A 239      -2.883  19.455 -26.440  1.00  0.00           H  
ATOM   3662 HG21 THR A 239      -4.846  16.610 -27.530  1.00  0.00           H  
ATOM   3663 HG22 THR A 239      -4.168  16.780 -29.254  1.00  0.00           H  
ATOM   3664 HG23 THR A 239      -5.917  17.440 -28.861  1.00  0.00           H  
ATOM   3665  N   LEU A 240      -1.691  20.829 -28.277  1.00  0.00           N  
ATOM   3666  CA  LEU A 240      -0.980  22.038 -27.882  1.00  0.00           C  
ATOM   3667  C   LEU A 240       0.377  22.064 -28.564  1.00  0.00           C  
ATOM   3668  O   LEU A 240       1.064  21.043 -28.637  1.00  0.00           O  
ATOM   3669  CB  LEU A 240      -0.786  22.116 -26.366  1.00  0.00           C  
ATOM   3670  CG  LEU A 240      -2.056  22.345 -25.556  1.00  0.00           C  
ATOM   3671  CD1 LEU A 240      -1.791  22.138 -24.081  1.00  0.00           C  
ATOM   3672  CD2 LEU A 240      -2.584  23.741 -25.821  1.00  0.00           C  
ATOM   3673  H   LEU A 240      -0.912  20.033 -27.859  1.00  0.00           H  
ATOM   3674  HA  LEU A 240      -1.588  22.978 -28.274  1.00  0.00           H  
ATOM   3675  HB2 LEU A 240       0.045  22.932 -26.091  1.00  0.00           H  
ATOM   3676  HB3 LEU A 240      -0.190  21.168 -25.937  1.00  0.00           H  
ATOM   3677  HG  LEU A 240      -2.979  21.636 -25.784  1.00  0.00           H  
ATOM   3678 HD11 LEU A 240      -1.680  20.983 -23.779  1.00  0.00           H  
ATOM   3679 HD12 LEU A 240      -2.593  22.594 -23.325  1.00  0.00           H  
ATOM   3680 HD13 LEU A 240      -0.701  22.505 -23.744  1.00  0.00           H  
ATOM   3681 HD21 LEU A 240      -1.769  24.525 -25.424  1.00  0.00           H  
ATOM   3682 HD22 LEU A 240      -3.563  24.009 -25.197  1.00  0.00           H  
ATOM   3683 HD23 LEU A 240      -2.893  24.018 -26.939  1.00  0.00           H  
ATOM   3684  N   VAL A 241       0.756  23.236 -29.061  1.00  0.00           N  
ATOM   3685  CA  VAL A 241       2.077  23.460 -29.641  1.00  0.00           C  
ATOM   3686  C   VAL A 241       3.118  23.308 -28.535  1.00  0.00           C  
ATOM   3687  O   VAL A 241       2.753  23.281 -27.350  1.00  0.00           O  
ATOM   3688  CB  VAL A 241       2.149  24.841 -30.312  1.00  0.00           C  
ATOM   3689  CG1 VAL A 241       1.219  24.893 -31.520  1.00  0.00           C  
ATOM   3690  CG2 VAL A 241       1.777  25.930 -29.319  1.00  0.00           C  
ATOM   3691  H   VAL A 241      -0.033  24.119 -29.116  1.00  0.00           H  
ATOM   3692  HA  VAL A 241       2.254  22.588 -30.434  1.00  0.00           H  
ATOM   3693  HB  VAL A 241       3.212  25.157 -30.756  1.00  0.00           H  
ATOM   3694 HG11 VAL A 241       0.635  25.897 -31.808  1.00  0.00           H  
ATOM   3695 HG12 VAL A 241       0.439  23.999 -31.659  1.00  0.00           H  
ATOM   3696 HG13 VAL A 241       1.906  24.713 -32.491  1.00  0.00           H  
ATOM   3697 HG21 VAL A 241       0.755  26.078 -28.716  1.00  0.00           H  
ATOM   3698 HG22 VAL A 241       2.611  25.819 -28.474  1.00  0.00           H  
ATOM   3699 HG23 VAL A 241       1.762  26.826 -30.108  1.00  0.00           H  
ATOM   3700  N   PRO A 242       4.406  23.171 -28.855  1.00  0.00           N  
ATOM   3701  CA  PRO A 242       5.425  23.211 -27.797  1.00  0.00           C  
ATOM   3702  C   PRO A 242       5.498  24.591 -27.163  1.00  0.00           C  
ATOM   3703  O   PRO A 242       5.382  25.615 -27.841  1.00  0.00           O  
ATOM   3704  CB  PRO A 242       6.725  22.861 -28.534  1.00  0.00           C  
ATOM   3705  CG  PRO A 242       6.445  23.153 -29.971  1.00  0.00           C  
ATOM   3706  CD  PRO A 242       4.992  22.844 -30.168  1.00  0.00           C  
ATOM   3707  HA  PRO A 242       5.214  22.272 -27.090  1.00  0.00           H  
ATOM   3708  HB2 PRO A 242       7.035  21.711 -28.391  1.00  0.00           H  
ATOM   3709  HB3 PRO A 242       7.751  23.367 -28.174  1.00  0.00           H  
ATOM   3710  HG2 PRO A 242       6.822  24.229 -30.340  1.00  0.00           H  
ATOM   3711  HG3 PRO A 242       7.153  22.467 -30.654  1.00  0.00           H  
ATOM   3712  HD2 PRO A 242       4.762  23.250 -31.272  1.00  0.00           H  
ATOM   3713  HD3 PRO A 242       4.853  21.672 -30.372  1.00  0.00           H  
ATOM   3714  N   GLN A 243       5.688  24.608 -25.846  1.00  0.00           N  
ATOM   3715  CA  GLN A 243       5.694  25.852 -25.093  1.00  0.00           C  
ATOM   3716  C   GLN A 243       7.002  26.604 -25.312  1.00  0.00           C  
ATOM   3717  O   GLN A 243       8.067  26.000 -25.466  1.00  0.00           O  
ATOM   3718  CB  GLN A 243       5.478  25.568 -23.605  1.00  0.00           C  
ATOM   3719  CG  GLN A 243       5.306  26.813 -22.733  1.00  0.00           C  
ATOM   3720  CD  GLN A 243       4.088  27.643 -23.109  1.00  0.00           C  
ATOM   3721  NE2 GLN A 243       3.062  27.604 -22.265  1.00  0.00           N  
ATOM   3722  OE1 GLN A 243       4.072  28.312 -24.140  1.00  0.00           O  
ATOM   3723  H   GLN A 243       6.178  23.629 -25.376  1.00  0.00           H  
ATOM   3724  HA  GLN A 243       4.646  26.257 -25.473  1.00  0.00           H  
ATOM   3725  HB2 GLN A 243       4.677  24.768 -23.219  1.00  0.00           H  
ATOM   3726  HB3 GLN A 243       6.478  25.011 -23.244  1.00  0.00           H  
ATOM   3727  HG2 GLN A 243       5.496  26.204 -21.699  1.00  0.00           H  
ATOM   3728  HG3 GLN A 243       5.866  27.771 -22.285  1.00  0.00           H  
ATOM   3729 HE21 GLN A 243       2.437  26.765 -21.697  1.00  0.00           H  
ATOM   3730 HE22 GLN A 243       3.207  28.297 -21.305  1.00  0.00           H  
ATOM   3731  N   GLU A 244       6.914  27.933 -25.338  1.00  0.00           N  
ATOM   3732  CA  GLU A 244       8.078  28.789 -25.552  1.00  0.00           C  
ATOM   3733  C   GLU A 244       7.898  30.054 -24.726  1.00  0.00           C  
ATOM   3734  O   GLU A 244       7.069  30.902 -25.068  1.00  0.00           O  
ATOM   3735  CB  GLU A 244       8.255  29.135 -27.031  1.00  0.00           C  
ATOM   3736  CG  GLU A 244       8.734  28.000 -27.919  1.00  0.00           C  
ATOM   3737  CD  GLU A 244       9.061  28.470 -29.327  1.00  0.00           C  
ATOM   3738  OE1 GLU A 244       8.288  28.165 -30.259  1.00  0.00           O  
ATOM   3739  OE2 GLU A 244      10.090  29.156 -29.499  1.00  0.00           O1-
ATOM   3740  H   GLU A 244       6.598  28.287 -24.251  1.00  0.00           H  
ATOM   3741  HA  GLU A 244       9.090  28.248 -25.219  1.00  0.00           H  
ATOM   3742  HB2 GLU A 244       7.680  29.903 -27.730  1.00  0.00           H  
ATOM   3743  HB3 GLU A 244       9.260  29.782 -26.913  1.00  0.00           H  
ATOM   3744  HG2 GLU A 244       8.149  26.980 -28.121  1.00  0.00           H  
ATOM   3745  HG3 GLU A 244       9.804  27.583 -27.570  1.00  0.00           H  
ATOM   3746  N   HIS A 245       8.673  30.192 -23.654  1.00  0.00           N  
ATOM   3747  CA  HIS A 245       8.692  31.423 -22.873  1.00  0.00           C  
ATOM   3748  C   HIS A 245       9.763  32.350 -23.436  1.00  0.00           C  
ATOM   3749  O   HIS A 245      10.936  31.969 -23.521  1.00  0.00           O  
ATOM   3750  CB  HIS A 245       8.961  31.138 -21.398  1.00  0.00           C  
ATOM   3751  CG  HIS A 245       7.876  30.367 -20.712  1.00  0.00           C  
ATOM   3752  CD2 HIS A 245       7.465  29.084 -20.853  1.00  0.00           C  
ATOM   3753  ND1 HIS A 245       7.086  30.915 -19.725  1.00  0.00           N  
ATOM   3754  CE1 HIS A 245       6.230  30.006 -19.292  1.00  0.00           C  
ATOM   3755  NE2 HIS A 245       6.438  28.887 -19.962  1.00  0.00           N  
ATOM   3756  H   HIS A 245       9.576  29.455 -23.411  1.00  0.00           H  
ATOM   3757  HA  HIS A 245       7.663  31.955 -22.628  1.00  0.00           H  
ATOM   3758  HB2 HIS A 245       9.263  31.706 -20.379  1.00  0.00           H  
ATOM   3759  HB3 HIS A 245      10.096  30.753 -21.539  1.00  0.00           H  
ATOM   3760  HD1 HIS A 245       7.197  31.855 -19.003  1.00  0.00           H  
ATOM   3761  HD2 HIS A 245       8.212  28.156 -20.821  1.00  0.00           H  
ATOM   3762  HE1 HIS A 245       5.732  29.867 -18.220  1.00  0.00           H  
ATOM   3763  N   TYR A 246       9.364  33.563 -23.807  1.00  0.00           N  
ATOM   3764  CA  TYR A 246      10.251  34.527 -24.441  1.00  0.00           C  
ATOM   3765  C   TYR A 246      10.768  35.542 -23.422  1.00  0.00           C  
ATOM   3766  O   TYR A 246      10.218  35.702 -22.328  1.00  0.00           O  
ATOM   3767  CB  TYR A 246       9.533  35.240 -25.592  1.00  0.00           C  
ATOM   3768  CG  TYR A 246       8.974  34.297 -26.644  1.00  0.00           C  
ATOM   3769  CD1 TYR A 246       9.727  33.935 -27.756  1.00  0.00           C  
ATOM   3770  CD2 TYR A 246       7.694  33.767 -26.523  1.00  0.00           C  
ATOM   3771  CE1 TYR A 246       9.219  33.070 -28.719  1.00  0.00           C  
ATOM   3772  CE2 TYR A 246       7.179  32.903 -27.478  1.00  0.00           C  
ATOM   3773  CZ  TYR A 246       7.944  32.558 -28.573  1.00  0.00           C  
ATOM   3774  OH  TYR A 246       7.429  31.702 -29.520  1.00  0.00           O  
ATOM   3775  H   TYR A 246       9.032  33.943 -22.728  1.00  0.00           H  
ATOM   3776  HA  TYR A 246      11.160  33.896 -24.891  1.00  0.00           H  
ATOM   3777  HB2 TYR A 246       8.780  36.089 -25.235  1.00  0.00           H  
ATOM   3778  HB3 TYR A 246      10.364  35.840 -26.204  1.00  0.00           H  
ATOM   3779  HD1 TYR A 246      10.890  34.075 -27.972  1.00  0.00           H  
ATOM   3780  HD2 TYR A 246       6.812  34.300 -25.939  1.00  0.00           H  
ATOM   3781  HE1 TYR A 246       9.894  32.850 -29.674  1.00  0.00           H  
ATOM   3782  HE2 TYR A 246       6.013  32.733 -27.605  1.00  0.00           H  
ATOM   3783  HH  TYR A 246       8.348  31.215 -30.107  1.00  0.00           H  
ATOM   3784  N   VAL A 247      11.849  36.227 -23.799  1.00  0.00           N  
ATOM   3785  CA  VAL A 247      12.485  37.177 -22.889  1.00  0.00           C  
ATOM   3786  C   VAL A 247      11.750  38.512 -22.899  1.00  0.00           C  
ATOM   3787  O   VAL A 247      11.562  39.139 -21.849  1.00  0.00           O  
ATOM   3788  CB  VAL A 247      13.978  37.327 -23.244  1.00  0.00           C  
ATOM   3789  CG1 VAL A 247      14.413  38.786 -23.216  1.00  0.00           C  
ATOM   3790  CG2 VAL A 247      14.824  36.505 -22.288  1.00  0.00           C  
ATOM   3791  H   VAL A 247      12.523  35.879 -24.715  1.00  0.00           H  
ATOM   3792  HA  VAL A 247      12.356  36.822 -21.757  1.00  0.00           H  
ATOM   3793  HB  VAL A 247      14.398  36.988 -24.311  1.00  0.00           H  
ATOM   3794 HG11 VAL A 247      15.614  38.817 -23.143  1.00  0.00           H  
ATOM   3795 HG12 VAL A 247      14.290  39.496 -24.166  1.00  0.00           H  
ATOM   3796 HG13 VAL A 247      14.199  39.419 -22.219  1.00  0.00           H  
ATOM   3797 HG21 VAL A 247      14.474  36.386 -21.147  1.00  0.00           H  
ATOM   3798 HG22 VAL A 247      15.969  36.830 -22.120  1.00  0.00           H  
ATOM   3799 HG23 VAL A 247      14.952  35.393 -22.718  1.00  0.00           H  
ATOM   3800  N   ARG A 248      11.317  38.964 -24.071  1.00  0.00           N  
ATOM   3801  CA  ARG A 248      10.505  40.162 -24.200  1.00  0.00           C  
ATOM   3802  C   ARG A 248       9.272  39.835 -25.030  1.00  0.00           C  
ATOM   3803  O   ARG A 248       9.181  38.776 -25.658  1.00  0.00           O  
ATOM   3804  CB  ARG A 248      11.294  41.317 -24.832  1.00  0.00           C  
ATOM   3805  CG  ARG A 248      12.159  40.921 -26.017  1.00  0.00           C  
ATOM   3806  CD  ARG A 248      12.747  42.140 -26.725  1.00  0.00           C  
ATOM   3807  NE  ARG A 248      13.161  43.196 -25.802  1.00  0.00           N  
ATOM   3808  CZ  ARG A 248      12.568  44.385 -25.712  1.00  0.00           C  
ATOM   3809  NH1 ARG A 248      11.537  44.677 -26.494  1.00  0.00           N1+
ATOM   3810  NH2 ARG A 248      13.010  45.287 -24.844  1.00  0.00           N  
ATOM   3811  H   ARG A 248      11.614  38.397 -25.075  1.00  0.00           H  
ATOM   3812  HA  ARG A 248      10.087  40.470 -23.124  1.00  0.00           H  
ATOM   3813  HB2 ARG A 248      12.073  41.497 -23.923  1.00  0.00           H  
ATOM   3814  HB3 ARG A 248      10.687  42.349 -24.943  1.00  0.00           H  
ATOM   3815  HG2 ARG A 248      13.159  40.269 -25.955  1.00  0.00           H  
ATOM   3816  HG3 ARG A 248      11.598  40.411 -26.947  1.00  0.00           H  
ATOM   3817  HD2 ARG A 248      12.073  42.491 -27.650  1.00  0.00           H  
ATOM   3818  HD3 ARG A 248      13.797  41.919 -27.265  1.00  0.00           H  
ATOM   3819  HE  ARG A 248      14.293  43.181 -25.428  1.00  0.00           H  
ATOM   3820 HH11 ARG A 248      11.588  45.721 -27.071  1.00  0.00           H  
ATOM   3821 HH12 ARG A 248      10.417  44.342 -26.715  1.00  0.00           H  
ATOM   3822 HH21 ARG A 248      13.554  46.310 -25.125  1.00  0.00           H  
ATOM   3823 HH22 ARG A 248      12.988  45.271 -23.653  1.00  0.00           H  
ATOM   3824  N   ILE A 249       8.309  40.756 -25.013  1.00  0.00           N  
ATOM   3825  CA  ILE A 249       7.078  40.559 -25.766  1.00  0.00           C  
ATOM   3826  C   ILE A 249       7.436  40.418 -27.239  1.00  0.00           C  
ATOM   3827  O   ILE A 249       7.994  41.336 -27.850  1.00  0.00           O  
ATOM   3828  CB  ILE A 249       6.095  41.706 -25.504  1.00  0.00           C  
ATOM   3829  CG1 ILE A 249       5.620  41.666 -24.045  1.00  0.00           C  
ATOM   3830  CG2 ILE A 249       4.904  41.624 -26.447  1.00  0.00           C  
ATOM   3831  CD1 ILE A 249       4.617  42.745 -23.677  1.00  0.00           C  
ATOM   3832  H   ILE A 249       8.481  41.789 -24.450  1.00  0.00           H  
ATOM   3833  HA  ILE A 249       6.752  39.491 -25.366  1.00  0.00           H  
ATOM   3834  HB  ILE A 249       6.656  42.748 -25.678  1.00  0.00           H  
ATOM   3835 HG12 ILE A 249       4.967  40.728 -23.716  1.00  0.00           H  
ATOM   3836 HG13 ILE A 249       6.508  41.888 -23.274  1.00  0.00           H  
ATOM   3837 HG21 ILE A 249       4.420  40.536 -26.509  1.00  0.00           H  
ATOM   3838 HG22 ILE A 249       5.476  41.930 -27.443  1.00  0.00           H  
ATOM   3839 HG23 ILE A 249       4.043  42.444 -26.287  1.00  0.00           H  
ATOM   3840 HD11 ILE A 249       5.123  43.759 -24.077  1.00  0.00           H  
ATOM   3841 HD12 ILE A 249       4.838  42.883 -22.504  1.00  0.00           H  
ATOM   3842 HD13 ILE A 249       3.455  42.924 -23.824  1.00  0.00           H  
ATOM   3843  N   THR A 250       7.147  39.250 -27.804  1.00  0.00           N  
ATOM   3844  CA  THR A 250       7.620  38.875 -29.128  1.00  0.00           C  
ATOM   3845  C   THR A 250       6.497  39.034 -30.143  1.00  0.00           C  
ATOM   3846  O   THR A 250       5.375  38.570 -29.911  1.00  0.00           O  
ATOM   3847  CB  THR A 250       8.138  37.433 -29.113  1.00  0.00           C  
ATOM   3848  CG2 THR A 250       8.735  37.049 -30.460  1.00  0.00           C  
ATOM   3849  OG1 THR A 250       9.138  37.299 -28.094  1.00  0.00           O  
ATOM   3850  H   THR A 250       6.626  38.301 -27.325  1.00  0.00           H  
ATOM   3851  HA  THR A 250       8.535  39.586 -29.409  1.00  0.00           H  
ATOM   3852  HB  THR A 250       7.358  36.541 -28.986  1.00  0.00           H  
ATOM   3853  HG1 THR A 250      10.159  37.733 -28.516  1.00  0.00           H  
ATOM   3854 HG21 THR A 250       9.404  36.052 -30.416  1.00  0.00           H  
ATOM   3855 HG22 THR A 250       7.978  36.746 -31.339  1.00  0.00           H  
ATOM   3856 HG23 THR A 250       9.540  37.744 -31.027  1.00  0.00           H  
ATOM   3857  N   GLY A 251       6.794  39.714 -31.250  1.00  0.00           N  
ATOM   3858  CA  GLY A 251       5.878  39.804 -32.372  1.00  0.00           C  
ATOM   3859  C   GLY A 251       4.665  40.665 -32.072  1.00  0.00           C  
ATOM   3860  O   GLY A 251       3.745  40.775 -32.887  1.00  0.00           O  
ATOM   3861  H   GLY A 251       7.735  40.434 -31.390  1.00  0.00           H  
ATOM   3862  HA2 GLY A 251       6.859  39.474 -32.996  1.00  0.00           H  
ATOM   3863  HA3 GLY A 251       5.340  39.545 -33.411  1.00  0.00           H  
ATOM   3864  N   LEU A 252       4.660  41.280 -30.894  1.00  0.00           N  
ATOM   3865  CA  LEU A 252       3.535  42.070 -30.422  1.00  0.00           C  
ATOM   3866  C   LEU A 252       4.036  43.408 -29.901  1.00  0.00           C  
ATOM   3867  O   LEU A 252       5.036  43.468 -29.177  1.00  0.00           O  
ATOM   3868  CB  LEU A 252       2.765  41.327 -29.322  1.00  0.00           C  
ATOM   3869  CG  LEU A 252       2.232  39.937 -29.681  1.00  0.00           C  
ATOM   3870  CD1 LEU A 252       1.567  39.306 -28.476  1.00  0.00           C  
ATOM   3871  CD2 LEU A 252       1.270  39.995 -30.865  1.00  0.00           C  
ATOM   3872  H   LEU A 252       5.711  41.747 -30.587  1.00  0.00           H  
ATOM   3873  HA  LEU A 252       2.962  42.421 -31.406  1.00  0.00           H  
ATOM   3874  HB2 LEU A 252       3.526  41.315 -28.412  1.00  0.00           H  
ATOM   3875  HB3 LEU A 252       1.797  42.016 -29.228  1.00  0.00           H  
ATOM   3876  HG  LEU A 252       3.122  39.223 -30.019  1.00  0.00           H  
ATOM   3877 HD11 LEU A 252       1.390  38.127 -28.512  1.00  0.00           H  
ATOM   3878 HD12 LEU A 252       0.547  39.731 -28.024  1.00  0.00           H  
ATOM   3879 HD13 LEU A 252       2.286  39.528 -27.548  1.00  0.00           H  
ATOM   3880 HD21 LEU A 252       1.731  40.323 -31.918  1.00  0.00           H  
ATOM   3881 HD22 LEU A 252       0.344  40.746 -30.785  1.00  0.00           H  
ATOM   3882 HD23 LEU A 252       0.968  38.845 -30.964  1.00  0.00           H  
ATOM   3883  N   TYR A 253       3.329  44.476 -30.266  1.00  0.00           N  
ATOM   3884  CA  TYR A 253       3.687  45.838 -29.883  1.00  0.00           C  
ATOM   3885  C   TYR A 253       2.602  46.441 -28.998  1.00  0.00           C  
ATOM   3886  O   TYR A 253       1.466  46.636 -29.467  1.00  0.00           O  
ATOM   3887  CB  TYR A 253       3.902  46.700 -31.128  1.00  0.00           C  
ATOM   3888  CG  TYR A 253       5.001  46.195 -32.036  1.00  0.00           C  
ATOM   3889  CD1 TYR A 253       6.305  46.653 -31.901  1.00  0.00           C  
ATOM   3890  CD2 TYR A 253       4.736  45.255 -33.023  1.00  0.00           C  
ATOM   3891  CE1 TYR A 253       7.317  46.190 -32.729  1.00  0.00           C  
ATOM   3892  CE2 TYR A 253       5.739  44.785 -33.854  1.00  0.00           C  
ATOM   3893  CZ  TYR A 253       7.026  45.255 -33.704  1.00  0.00           C  
ATOM   3894  OH  TYR A 253       8.016  44.783 -34.536  1.00  0.00           O  
ATOM   3895  H   TYR A 253       2.427  44.488 -31.039  1.00  0.00           H  
ATOM   3896  HA  TYR A 253       4.802  45.918 -29.470  1.00  0.00           H  
ATOM   3897  HB2 TYR A 253       4.223  47.814 -30.821  1.00  0.00           H  
ATOM   3898  HB3 TYR A 253       2.993  46.909 -31.878  1.00  0.00           H  
ATOM   3899  HD1 TYR A 253       6.740  47.495 -31.183  1.00  0.00           H  
ATOM   3900  HD2 TYR A 253       3.720  45.058 -33.606  1.00  0.00           H  
ATOM   3901  HE1 TYR A 253       8.392  46.693 -32.659  1.00  0.00           H  
ATOM   3902  HE2 TYR A 253       5.564  44.236 -34.894  1.00  0.00           H  
ATOM   3903  HH  TYR A 253       8.987  44.537 -33.906  1.00  0.00           H  
ATOM   3904  N   PRO A 254       2.891  46.753 -27.735  1.00  0.00           N  
ATOM   3905  CA  PRO A 254       1.902  47.430 -26.887  1.00  0.00           C  
ATOM   3906  C   PRO A 254       1.544  48.807 -27.428  1.00  0.00           C  
ATOM   3907  O   PRO A 254       2.219  49.373 -28.291  1.00  0.00           O  
ATOM   3908  CB  PRO A 254       2.605  47.533 -25.527  1.00  0.00           C  
ATOM   3909  CG  PRO A 254       3.655  46.469 -25.561  1.00  0.00           C  
ATOM   3910  CD  PRO A 254       4.115  46.419 -26.989  1.00  0.00           C  
ATOM   3911  HA  PRO A 254       1.017  46.673 -26.664  1.00  0.00           H  
ATOM   3912  HB2 PRO A 254       2.637  47.602 -24.332  1.00  0.00           H  
ATOM   3913  HB3 PRO A 254       2.978  48.675 -25.644  1.00  0.00           H  
ATOM   3914  HG2 PRO A 254       3.405  45.453 -24.995  1.00  0.00           H  
ATOM   3915  HG3 PRO A 254       4.677  46.747 -24.991  1.00  0.00           H  
ATOM   3916  HD2 PRO A 254       4.882  45.509 -27.093  1.00  0.00           H  
ATOM   3917  HD3 PRO A 254       4.875  47.334 -27.172  1.00  0.00           H  
ATOM   3918  N   THR A 255       0.449  49.348 -26.900  1.00  0.00           N  
ATOM   3919  CA  THR A 255      -0.015  50.678 -27.262  1.00  0.00           C  
ATOM   3920  C   THR A 255       0.523  51.707 -26.274  1.00  0.00           C  
ATOM   3921  O   THR A 255       0.810  51.394 -25.115  1.00  0.00           O  
ATOM   3922  CB  THR A 255      -1.545  50.730 -27.297  1.00  0.00           C  
ATOM   3923  CG2 THR A 255      -2.127  50.247 -25.977  1.00  0.00           C  
ATOM   3924  OG1 THR A 255      -1.977  52.074 -27.547  1.00  0.00           O  
ATOM   3925  H   THR A 255       0.139  48.930 -25.836  1.00  0.00           H  
ATOM   3926  HA  THR A 255       0.328  50.859 -28.391  1.00  0.00           H  
ATOM   3927  HB  THR A 255      -2.048  50.350 -28.308  1.00  0.00           H  
ATOM   3928  HG1 THR A 255      -1.620  52.786 -26.685  1.00  0.00           H  
ATOM   3929 HG21 THR A 255      -3.101  49.733 -26.439  1.00  0.00           H  
ATOM   3930 HG22 THR A 255      -1.580  49.790 -25.016  1.00  0.00           H  
ATOM   3931 HG23 THR A 255      -2.620  51.224 -25.498  1.00  0.00           H  
ATOM   3932  N   LEU A 256       0.659  52.947 -26.747  1.00  0.00           N  
ATOM   3933  CA  LEU A 256       1.280  53.987 -25.932  1.00  0.00           C  
ATOM   3934  C   LEU A 256       0.351  54.434 -24.808  1.00  0.00           C  
ATOM   3935  O   LEU A 256       0.724  54.406 -23.629  1.00  0.00           O  
ATOM   3936  CB  LEU A 256       1.695  55.165 -26.817  1.00  0.00           C  
ATOM   3937  CG  LEU A 256       2.682  54.795 -27.932  1.00  0.00           C  
ATOM   3938  CD1 LEU A 256       3.268  56.037 -28.594  1.00  0.00           C  
ATOM   3939  CD2 LEU A 256       3.790  53.877 -27.413  1.00  0.00           C  
ATOM   3940  H   LEU A 256       0.430  53.237 -27.877  1.00  0.00           H  
ATOM   3941  HA  LEU A 256       2.164  53.541 -25.265  1.00  0.00           H  
ATOM   3942  HB2 LEU A 256       2.289  55.846 -26.026  1.00  0.00           H  
ATOM   3943  HB3 LEU A 256       0.947  55.915 -27.392  1.00  0.00           H  
ATOM   3944  HG  LEU A 256       2.227  54.262 -28.900  1.00  0.00           H  
ATOM   3945 HD11 LEU A 256       2.489  56.884 -28.936  1.00  0.00           H  
ATOM   3946 HD12 LEU A 256       3.805  55.816 -29.644  1.00  0.00           H  
ATOM   3947 HD13 LEU A 256       4.063  56.719 -28.005  1.00  0.00           H  
ATOM   3948 HD21 LEU A 256       4.439  54.173 -26.444  1.00  0.00           H  
ATOM   3949 HD22 LEU A 256       3.610  52.698 -27.308  1.00  0.00           H  
ATOM   3950 HD23 LEU A 256       4.687  53.860 -28.213  1.00  0.00           H  
ATOM   3951  N   ASN A 257      -0.860  54.855 -25.151  1.00  0.00           N  
ATOM   3952  CA  ASN A 257      -1.917  55.045 -24.171  1.00  0.00           C  
ATOM   3953  C   ASN A 257      -3.019  54.025 -24.421  1.00  0.00           C  
ATOM   3954  O   ASN A 257      -3.182  53.525 -25.538  1.00  0.00           O  
ATOM   3955  CB  ASN A 257      -2.490  56.466 -24.216  1.00  0.00           C  
ATOM   3956  CG  ASN A 257      -2.209  57.169 -25.527  1.00  0.00           C  
ATOM   3957  ND2 ASN A 257      -1.547  58.319 -25.450  1.00  0.00           N  
ATOM   3958  OD1 ASN A 257      -2.593  56.695 -26.596  1.00  0.00           O  
ATOM   3959  H   ASN A 257      -1.067  55.034 -26.309  1.00  0.00           H  
ATOM   3960  HA  ASN A 257      -1.481  54.854 -23.077  1.00  0.00           H  
ATOM   3961  HB2 ASN A 257      -2.018  57.097 -23.314  1.00  0.00           H  
ATOM   3962  HB3 ASN A 257      -3.652  56.748 -24.124  1.00  0.00           H  
ATOM   3963 HD21 ASN A 257      -1.891  59.289 -24.848  1.00  0.00           H  
ATOM   3964 HD22 ASN A 257      -0.751  58.725 -26.236  1.00  0.00           H  
ATOM   3965  N   ILE A 258      -3.766  53.704 -23.365  1.00  0.00           N  
ATOM   3966  CA  ILE A 258      -4.794  52.676 -23.431  1.00  0.00           C  
ATOM   3967  C   ILE A 258      -5.970  53.107 -22.567  1.00  0.00           C  
ATOM   3968  O   ILE A 258      -5.832  53.900 -21.634  1.00  0.00           O  
ATOM   3969  CB  ILE A 258      -4.258  51.288 -22.988  1.00  0.00           C  
ATOM   3970  CG1 ILE A 258      -5.007  50.156 -23.703  1.00  0.00           C  
ATOM   3971  CG2 ILE A 258      -4.323  51.123 -21.472  1.00  0.00           C  
ATOM   3972  CD1 ILE A 258      -6.147  49.535 -22.907  1.00  0.00           C  
ATOM   3973  H   ILE A 258      -3.605  54.278 -22.335  1.00  0.00           H  
ATOM   3974  HA  ILE A 258      -5.224  52.902 -24.521  1.00  0.00           H  
ATOM   3975  HB  ILE A 258      -3.073  51.241 -23.115  1.00  0.00           H  
ATOM   3976 HG12 ILE A 258      -4.230  49.296 -23.972  1.00  0.00           H  
ATOM   3977 HG13 ILE A 258      -5.407  50.508 -24.774  1.00  0.00           H  
ATOM   3978 HG21 ILE A 258      -3.363  51.734 -21.078  1.00  0.00           H  
ATOM   3979 HG22 ILE A 258      -4.027  50.026 -21.098  1.00  0.00           H  
ATOM   3980 HG23 ILE A 258      -5.113  51.473 -20.642  1.00  0.00           H  
ATOM   3981 HD11 ILE A 258      -5.917  48.361 -22.850  1.00  0.00           H  
ATOM   3982 HD12 ILE A 258      -7.079  49.654 -23.642  1.00  0.00           H  
ATOM   3983 HD13 ILE A 258      -6.481  49.719 -21.772  1.00  0.00           H  
ATOM   3984  N   SER A 259      -7.144  52.586 -22.908  1.00  0.00           N  
ATOM   3985  CA  SER A 259      -8.354  52.921 -22.175  1.00  0.00           C  
ATOM   3986  C   SER A 259      -8.365  52.249 -20.810  1.00  0.00           C  
ATOM   3987  O   SER A 259      -7.787  51.179 -20.611  1.00  0.00           O  
ATOM   3988  CB  SER A 259      -9.593  52.496 -22.956  1.00  0.00           C  
ATOM   3989  OG  SER A 259     -10.738  52.532 -22.118  1.00  0.00           O  
ATOM   3990  H   SER A 259      -7.387  52.419 -24.062  1.00  0.00           H  
ATOM   3991  HA  SER A 259      -8.346  54.117 -22.149  1.00  0.00           H  
ATOM   3992  HB2 SER A 259      -9.811  51.543 -23.653  1.00  0.00           H  
ATOM   3993  HB3 SER A 259      -9.682  53.403 -23.744  1.00  0.00           H  
ATOM   3994  HG  SER A 259     -11.369  53.511 -22.365  1.00  0.00           H  
ATOM   3995  N   ASP A 260      -9.047  52.885 -19.865  1.00  0.00           N  
ATOM   3996  CA  ASP A 260      -9.206  52.308 -18.539  1.00  0.00           C  
ATOM   3997  C   ASP A 260     -10.306  51.261 -18.481  1.00  0.00           C  
ATOM   3998  O   ASP A 260     -10.588  50.746 -17.394  1.00  0.00           O  
ATOM   3999  CB  ASP A 260      -9.490  53.404 -17.516  1.00  0.00           C  
ATOM   4000  CG  ASP A 260     -10.676  54.253 -17.900  1.00  0.00           C  
ATOM   4001  OD1 ASP A 260     -10.574  54.997 -18.898  1.00  0.00           O  
ATOM   4002  OD2 ASP A 260     -11.715  54.160 -17.213  1.00  0.00           O1-
ATOM   4003  H   ASP A 260      -8.750  54.038 -19.867  1.00  0.00           H  
ATOM   4004  HA  ASP A 260      -8.088  52.088 -18.204  1.00  0.00           H  
ATOM   4005  HB2 ASP A 260      -8.634  54.216 -17.302  1.00  0.00           H  
ATOM   4006  HB3 ASP A 260      -9.742  53.052 -16.399  1.00  0.00           H  
ATOM   4007  N   GLU A 261     -10.951  50.953 -19.607  1.00  0.00           N  
ATOM   4008  CA  GLU A 261     -11.839  49.797 -19.645  1.00  0.00           C  
ATOM   4009  C   GLU A 261     -11.051  48.508 -19.463  1.00  0.00           C  
ATOM   4010  O   GLU A 261     -11.452  47.622 -18.697  1.00  0.00           O  
ATOM   4011  CB  GLU A 261     -12.610  49.765 -20.968  1.00  0.00           C  
ATOM   4012  CG  GLU A 261     -13.722  50.793 -21.089  1.00  0.00           C  
ATOM   4013  CD  GLU A 261     -15.083  50.147 -21.296  1.00  0.00           C  
ATOM   4014  OE1 GLU A 261     -15.257  48.978 -20.890  1.00  0.00           O  
ATOM   4015  OE2 GLU A 261     -15.976  50.805 -21.869  1.00  0.00           O1-
ATOM   4016  H   GLU A 261     -11.535  51.966 -19.874  1.00  0.00           H  
ATOM   4017  HA  GLU A 261     -12.606  49.813 -18.729  1.00  0.00           H  
ATOM   4018  HB2 GLU A 261     -12.846  48.610 -21.121  1.00  0.00           H  
ATOM   4019  HB3 GLU A 261     -11.955  50.095 -21.909  1.00  0.00           H  
ATOM   4020  HG2 GLU A 261     -14.093  51.357 -20.095  1.00  0.00           H  
ATOM   4021  HG3 GLU A 261     -13.618  51.606 -21.964  1.00  0.00           H  
ATOM   4022  N   PHE A 262      -9.918  48.394 -20.148  1.00  0.00           N  
ATOM   4023  CA  PHE A 262      -9.076  47.206 -20.123  1.00  0.00           C  
ATOM   4024  C   PHE A 262      -7.763  47.488 -19.402  1.00  0.00           C  
ATOM   4025  O   PHE A 262      -6.692  47.066 -19.838  1.00  0.00           O  
ATOM   4026  CB  PHE A 262      -8.805  46.707 -21.540  1.00  0.00           C  
ATOM   4027  CG  PHE A 262      -9.961  46.898 -22.484  1.00  0.00           C  
ATOM   4028  CD1 PHE A 262     -10.902  45.898 -22.661  1.00  0.00           C  
ATOM   4029  CD2 PHE A 262     -10.101  48.075 -23.197  1.00  0.00           C  
ATOM   4030  CE1 PHE A 262     -11.962  46.070 -23.532  1.00  0.00           C  
ATOM   4031  CE2 PHE A 262     -11.159  48.255 -24.060  1.00  0.00           C  
ATOM   4032  CZ  PHE A 262     -12.089  47.250 -24.233  1.00  0.00           C  
ATOM   4033  H   PHE A 262      -9.362  49.305 -20.660  1.00  0.00           H  
ATOM   4034  HA  PHE A 262      -9.611  46.395 -19.432  1.00  0.00           H  
ATOM   4035  HB2 PHE A 262      -8.509  45.603 -21.217  1.00  0.00           H  
ATOM   4036  HB3 PHE A 262      -7.913  47.166 -22.182  1.00  0.00           H  
ATOM   4037  HD1 PHE A 262     -11.153  45.113 -21.810  1.00  0.00           H  
ATOM   4038  HD2 PHE A 262      -9.402  49.024 -23.318  1.00  0.00           H  
ATOM   4039  HE1 PHE A 262     -12.847  45.329 -23.807  1.00  0.00           H  
ATOM   4040  HE2 PHE A 262     -11.433  49.300 -24.557  1.00  0.00           H  
ATOM   4041  HZ  PHE A 262     -13.222  47.530 -24.413  1.00  0.00           H  
ATOM   4042  N   SER A 263      -7.832  48.222 -18.292  1.00  0.00           N  
ATOM   4043  CA  SER A 263      -6.618  48.524 -17.545  1.00  0.00           C  
ATOM   4044  C   SER A 263      -6.270  47.392 -16.590  1.00  0.00           C  
ATOM   4045  O   SER A 263      -5.093  47.056 -16.421  1.00  0.00           O  
ATOM   4046  CB  SER A 263      -6.774  49.845 -16.792  1.00  0.00           C  
ATOM   4047  OG  SER A 263      -7.866  49.795 -15.889  1.00  0.00           O  
ATOM   4048  H   SER A 263      -8.843  48.462 -17.717  1.00  0.00           H  
ATOM   4049  HA  SER A 263      -5.780  48.952 -18.276  1.00  0.00           H  
ATOM   4050  HB2 SER A 263      -6.615  50.929 -17.272  1.00  0.00           H  
ATOM   4051  HB3 SER A 263      -5.782  49.865 -16.113  1.00  0.00           H  
ATOM   4052  HG  SER A 263      -7.545  50.280 -14.853  1.00  0.00           H  
ATOM   4053  N   SER A 264      -7.271  46.789 -15.972  1.00  0.00           N  
ATOM   4054  CA  SER A 264      -7.054  45.650 -15.094  1.00  0.00           C  
ATOM   4055  C   SER A 264      -6.731  44.350 -15.861  1.00  0.00           C  
ATOM   4056  O   SER A 264      -6.703  43.275 -15.250  1.00  0.00           O  
ATOM   4057  CB  SER A 264      -8.279  45.460 -14.201  1.00  0.00           C  
ATOM   4058  OG  SER A 264      -9.470  45.482 -14.965  1.00  0.00           O  
ATOM   4059  H   SER A 264      -8.054  47.535 -15.479  1.00  0.00           H  
ATOM   4060  HA  SER A 264      -6.172  45.788 -14.300  1.00  0.00           H  
ATOM   4061  HB2 SER A 264      -8.528  46.307 -13.388  1.00  0.00           H  
ATOM   4062  HB3 SER A 264      -8.229  44.459 -13.541  1.00  0.00           H  
ATOM   4063  HG  SER A 264      -9.284  44.978 -16.018  1.00  0.00           H  
ATOM   4064  N   ASN A 265      -6.495  44.437 -17.171  1.00  0.00           N  
ATOM   4065  CA  ASN A 265      -6.055  43.306 -17.975  1.00  0.00           C  
ATOM   4066  C   ASN A 265      -4.659  43.498 -18.553  1.00  0.00           C  
ATOM   4067  O   ASN A 265      -4.190  42.625 -19.293  1.00  0.00           O  
ATOM   4068  CB  ASN A 265      -7.032  43.041 -19.136  1.00  0.00           C  
ATOM   4069  CG  ASN A 265      -8.442  42.680 -18.674  1.00  0.00           C  
ATOM   4070  ND2 ASN A 265      -9.434  43.091 -19.459  1.00  0.00           N  
ATOM   4071  OD1 ASN A 265      -8.638  42.029 -17.647  1.00  0.00           O  
ATOM   4072  H   ASN A 265      -6.893  45.385 -17.756  1.00  0.00           H  
ATOM   4073  HA  ASN A 265      -5.980  42.338 -17.283  1.00  0.00           H  
ATOM   4074  HB2 ASN A 265      -7.106  44.099 -19.683  1.00  0.00           H  
ATOM   4075  HB3 ASN A 265      -6.691  42.232 -19.937  1.00  0.00           H  
ATOM   4076 HD21 ASN A 265      -9.816  43.507 -20.499  1.00  0.00           H  
ATOM   4077 HD22 ASN A 265     -10.400  43.238 -18.772  1.00  0.00           H  
ATOM   4078  N   VAL A 266      -3.987  44.613 -18.254  1.00  0.00           N  
ATOM   4079  CA  VAL A 266      -2.684  44.884 -18.859  1.00  0.00           C  
ATOM   4080  C   VAL A 266      -1.654  43.863 -18.393  1.00  0.00           C  
ATOM   4081  O   VAL A 266      -0.797  43.423 -19.170  1.00  0.00           O  
ATOM   4082  CB  VAL A 266      -2.234  46.321 -18.540  1.00  0.00           C  
ATOM   4083  CG1 VAL A 266      -0.852  46.585 -19.122  1.00  0.00           C  
ATOM   4084  CG2 VAL A 266      -3.245  47.314 -19.080  1.00  0.00           C  
ATOM   4085  H   VAL A 266      -4.088  44.932 -17.112  1.00  0.00           H  
ATOM   4086  HA  VAL A 266      -2.814  44.931 -20.038  1.00  0.00           H  
ATOM   4087  HB  VAL A 266      -2.070  46.624 -17.394  1.00  0.00           H  
ATOM   4088 HG11 VAL A 266      -0.552  47.745 -19.010  1.00  0.00           H  
ATOM   4089 HG12 VAL A 266      -0.634  46.296 -20.255  1.00  0.00           H  
ATOM   4090 HG13 VAL A 266      -0.020  46.131 -18.387  1.00  0.00           H  
ATOM   4091 HG21 VAL A 266      -3.196  48.302 -18.394  1.00  0.00           H  
ATOM   4092 HG22 VAL A 266      -2.880  47.790 -20.116  1.00  0.00           H  
ATOM   4093 HG23 VAL A 266      -4.360  46.962 -19.291  1.00  0.00           H  
ATOM   4094  N   ALA A 267      -1.706  43.488 -17.114  1.00  0.00           N  
ATOM   4095  CA  ALA A 267      -0.807  42.455 -16.613  1.00  0.00           C  
ATOM   4096  C   ALA A 267      -1.010  41.151 -17.375  1.00  0.00           C  
ATOM   4097  O   ALA A 267      -0.048  40.535 -17.847  1.00  0.00           O  
ATOM   4098  CB  ALA A 267      -1.023  42.255 -15.113  1.00  0.00           C  
ATOM   4099  H   ALA A 267      -2.008  44.189 -16.201  1.00  0.00           H  
ATOM   4100  HA  ALA A 267       0.337  42.798 -16.625  1.00  0.00           H  
ATOM   4101  HB1 ALA A 267      -0.483  43.090 -14.431  1.00  0.00           H  
ATOM   4102  HB2 ALA A 267      -0.446  41.286 -14.701  1.00  0.00           H  
ATOM   4103  HB3 ALA A 267      -2.064  42.169 -14.522  1.00  0.00           H  
ATOM   4104  N   ASN A 268      -2.267  40.736 -17.535  1.00  0.00           N  
ATOM   4105  CA  ASN A 268      -2.564  39.533 -18.302  1.00  0.00           C  
ATOM   4106  C   ASN A 268      -2.228  39.700 -19.781  1.00  0.00           C  
ATOM   4107  O   ASN A 268      -1.792  38.740 -20.422  1.00  0.00           O  
ATOM   4108  CB  ASN A 268      -4.034  39.164 -18.122  1.00  0.00           C  
ATOM   4109  CG  ASN A 268      -4.369  38.789 -16.693  1.00  0.00           C  
ATOM   4110  ND2 ASN A 268      -5.638  38.914 -16.322  1.00  0.00           N  
ATOM   4111  OD1 ASN A 268      -3.494  38.386 -15.931  1.00  0.00           O  
ATOM   4112  H   ASN A 268      -3.009  41.064 -16.666  1.00  0.00           H  
ATOM   4113  HA  ASN A 268      -1.852  38.767 -17.735  1.00  0.00           H  
ATOM   4114  HB2 ASN A 268      -4.318  39.865 -19.040  1.00  0.00           H  
ATOM   4115  HB3 ASN A 268      -4.783  38.269 -18.427  1.00  0.00           H  
ATOM   4116 HD21 ASN A 268      -6.384  38.042 -16.023  1.00  0.00           H  
ATOM   4117 HD22 ASN A 268      -5.811  39.774 -15.511  1.00  0.00           H  
ATOM   4118  N   TYR A 269      -2.406  40.903 -20.334  1.00  0.00           N  
ATOM   4119  CA  TYR A 269      -2.094  41.121 -21.744  1.00  0.00           C  
ATOM   4120  C   TYR A 269      -0.603  40.971 -22.012  1.00  0.00           C  
ATOM   4121  O   TYR A 269      -0.199  40.533 -23.094  1.00  0.00           O  
ATOM   4122  CB  TYR A 269      -2.570  42.505 -22.191  1.00  0.00           C  
ATOM   4123  CG  TYR A 269      -4.070  42.646 -22.307  1.00  0.00           C  
ATOM   4124  CD1 TYR A 269      -4.670  43.899 -22.286  1.00  0.00           C  
ATOM   4125  CD2 TYR A 269      -4.885  41.531 -22.439  1.00  0.00           C  
ATOM   4126  CE1 TYR A 269      -6.042  44.037 -22.391  1.00  0.00           C  
ATOM   4127  CE2 TYR A 269      -6.258  41.659 -22.544  1.00  0.00           C  
ATOM   4128  CZ  TYR A 269      -6.831  42.916 -22.521  1.00  0.00           C  
ATOM   4129  OH  TYR A 269      -8.198  43.049 -22.623  1.00  0.00           O  
ATOM   4130  H   TYR A 269      -2.399  41.853 -19.638  1.00  0.00           H  
ATOM   4131  HA  TYR A 269      -2.535  40.262 -22.438  1.00  0.00           H  
ATOM   4132  HB2 TYR A 269      -2.278  42.618 -23.346  1.00  0.00           H  
ATOM   4133  HB3 TYR A 269      -1.985  43.396 -21.657  1.00  0.00           H  
ATOM   4134  HD1 TYR A 269      -4.103  44.927 -22.115  1.00  0.00           H  
ATOM   4135  HD2 TYR A 269      -4.653  40.377 -22.319  1.00  0.00           H  
ATOM   4136  HE1 TYR A 269      -6.262  45.198 -22.507  1.00  0.00           H  
ATOM   4137  HE2 TYR A 269      -7.021  40.762 -22.668  1.00  0.00           H  
ATOM   4138  HH  TYR A 269      -8.433  44.174 -22.877  1.00  0.00           H  
ATOM   4139  N   GLN A 270       0.235  41.366 -21.053  1.00  0.00           N  
ATOM   4140  CA  GLN A 270       1.670  41.171 -21.211  1.00  0.00           C  
ATOM   4141  C   GLN A 270       2.063  39.720 -20.971  1.00  0.00           C  
ATOM   4142  O   GLN A 270       3.002  39.220 -21.603  1.00  0.00           O  
ATOM   4143  CB  GLN A 270       2.436  42.095 -20.264  1.00  0.00           C  
ATOM   4144  CG  GLN A 270       2.244  43.576 -20.547  1.00  0.00           C  
ATOM   4145  CD  GLN A 270       3.014  44.454 -19.578  1.00  0.00           C  
ATOM   4146  NE2 GLN A 270       2.893  45.767 -19.739  1.00  0.00           N  
ATOM   4147  OE1 GLN A 270       3.706  43.955 -18.694  1.00  0.00           O  
ATOM   4148  H   GLN A 270       0.031  41.696 -19.939  1.00  0.00           H  
ATOM   4149  HA  GLN A 270       2.100  41.351 -22.302  1.00  0.00           H  
ATOM   4150  HB2 GLN A 270       2.330  41.937 -19.082  1.00  0.00           H  
ATOM   4151  HB3 GLN A 270       3.614  41.895 -20.335  1.00  0.00           H  
ATOM   4152  HG2 GLN A 270       2.862  43.993 -21.476  1.00  0.00           H  
ATOM   4153  HG3 GLN A 270       1.176  44.102 -20.569  1.00  0.00           H  
ATOM   4154 HE21 GLN A 270       2.275  46.785 -19.703  1.00  0.00           H  
ATOM   4155 HE22 GLN A 270       3.930  46.234 -19.362  1.00  0.00           H  
ATOM   4156  N   LYS A 271       1.356  39.034 -20.073  1.00  0.00           N  
ATOM   4157  CA  LYS A 271       1.599  37.613 -19.873  1.00  0.00           C  
ATOM   4158  C   LYS A 271       1.365  36.836 -21.163  1.00  0.00           C  
ATOM   4159  O   LYS A 271       2.123  35.913 -21.485  1.00  0.00           O  
ATOM   4160  CB  LYS A 271       0.709  37.096 -18.741  1.00  0.00           C  
ATOM   4161  CG  LYS A 271       1.296  35.933 -17.941  1.00  0.00           C  
ATOM   4162  CD  LYS A 271       2.820  35.837 -18.078  1.00  0.00           C  
ATOM   4163  CE  LYS A 271       3.572  36.692 -17.060  1.00  0.00           C  
ATOM   4164  NZ  LYS A 271       5.047  36.508 -17.193  1.00  0.00           N1+
ATOM   4165  H   LYS A 271       1.446  39.618 -19.038  1.00  0.00           H  
ATOM   4166  HA  LYS A 271       2.766  37.636 -19.650  1.00  0.00           H  
ATOM   4167  HB2 LYS A 271      -0.464  36.911 -18.797  1.00  0.00           H  
ATOM   4168  HB3 LYS A 271       0.752  37.824 -17.788  1.00  0.00           H  
ATOM   4169  HG2 LYS A 271       0.989  35.951 -16.780  1.00  0.00           H  
ATOM   4170  HG3 LYS A 271       0.824  34.903 -18.323  1.00  0.00           H  
ATOM   4171  HD2 LYS A 271       3.054  34.811 -17.497  1.00  0.00           H  
ATOM   4172  HD3 LYS A 271       3.454  35.646 -19.074  1.00  0.00           H  
ATOM   4173  HE2 LYS A 271       3.406  37.869 -16.903  1.00  0.00           H  
ATOM   4174  HE3 LYS A 271       3.386  36.413 -15.904  1.00  0.00           H  
ATOM   4175  HZ1 LYS A 271       5.751  36.325 -18.143  1.00  0.00           H  
ATOM   4176  HZ2 LYS A 271       5.637  37.361 -16.585  1.00  0.00           H  
ATOM   4177  HZ3 LYS A 271       5.374  35.530 -16.575  1.00  0.00           H  
ATOM   4178  N   VAL A 272       0.342  37.222 -21.932  1.00  0.00           N  
ATOM   4179  CA  VAL A 272       0.047  36.557 -23.201  1.00  0.00           C  
ATOM   4180  C   VAL A 272       1.222  36.682 -24.163  1.00  0.00           C  
ATOM   4181  O   VAL A 272       1.568  35.729 -24.873  1.00  0.00           O  
ATOM   4182  CB  VAL A 272      -1.244  37.139 -23.810  1.00  0.00           C  
ATOM   4183  CG1 VAL A 272      -1.275  36.933 -25.320  1.00  0.00           C  
ATOM   4184  CG2 VAL A 272      -2.473  36.532 -23.146  1.00  0.00           C  
ATOM   4185  H   VAL A 272      -0.260  38.211 -21.709  1.00  0.00           H  
ATOM   4186  HA  VAL A 272       0.037  35.399 -22.945  1.00  0.00           H  
ATOM   4187  HB  VAL A 272      -1.376  38.321 -23.801  1.00  0.00           H  
ATOM   4188 HG11 VAL A 272      -1.009  35.817 -25.649  1.00  0.00           H  
ATOM   4189 HG12 VAL A 272      -0.443  37.544 -25.933  1.00  0.00           H  
ATOM   4190 HG13 VAL A 272      -2.268  37.322 -25.845  1.00  0.00           H  
ATOM   4191 HG21 VAL A 272      -2.752  36.941 -22.053  1.00  0.00           H  
ATOM   4192 HG22 VAL A 272      -2.435  35.347 -23.031  1.00  0.00           H  
ATOM   4193 HG23 VAL A 272      -3.518  36.815 -23.653  1.00  0.00           H  
ATOM   4194  N   GLY A 273       1.858  37.851 -24.196  1.00  0.00           N  
ATOM   4195  CA  GLY A 273       2.874  38.152 -25.183  1.00  0.00           C  
ATOM   4196  C   GLY A 273       4.265  37.626 -24.914  1.00  0.00           C  
ATOM   4197  O   GLY A 273       5.166  37.875 -25.721  1.00  0.00           O  
ATOM   4198  H   GLY A 273       1.617  38.794 -23.520  1.00  0.00           H  
ATOM   4199  HA2 GLY A 273       2.832  39.343 -25.142  1.00  0.00           H  
ATOM   4200  HA3 GLY A 273       2.732  37.577 -26.230  1.00  0.00           H  
ATOM   4201  N   MET A 274       4.480  36.899 -23.817  1.00  0.00           N  
ATOM   4202  CA  MET A 274       5.811  36.413 -23.484  1.00  0.00           C  
ATOM   4203  C   MET A 274       5.925  34.894 -23.404  1.00  0.00           C  
ATOM   4204  O   MET A 274       7.049  34.382 -23.335  1.00  0.00           O  
ATOM   4205  CB  MET A 274       6.289  37.041 -22.164  1.00  0.00           C  
ATOM   4206  CG  MET A 274       6.533  38.548 -22.280  1.00  0.00           C  
ATOM   4207  SD  MET A 274       7.240  39.323 -20.815  1.00  0.00           S  
ATOM   4208  CE  MET A 274       5.909  39.132 -19.628  1.00  0.00           C  
ATOM   4209  H   MET A 274       3.830  37.061 -22.841  1.00  0.00           H  
ATOM   4210  HA  MET A 274       6.618  36.643 -24.326  1.00  0.00           H  
ATOM   4211  HB2 MET A 274       7.434  36.810 -21.884  1.00  0.00           H  
ATOM   4212  HB3 MET A 274       5.662  36.609 -21.241  1.00  0.00           H  
ATOM   4213  HG2 MET A 274       7.319  39.420 -22.523  1.00  0.00           H  
ATOM   4214  HG3 MET A 274       5.761  38.784 -23.148  1.00  0.00           H  
ATOM   4215  HE1 MET A 274       5.103  38.268 -19.628  1.00  0.00           H  
ATOM   4216  HE2 MET A 274       5.575  40.268 -19.484  1.00  0.00           H  
ATOM   4217  HE3 MET A 274       6.677  39.000 -18.719  1.00  0.00           H  
ATOM   4218  N   GLN A 275       4.817  34.158 -23.426  1.00  0.00           N  
ATOM   4219  CA  GLN A 275       4.859  32.711 -23.551  1.00  0.00           C  
ATOM   4220  C   GLN A 275       4.084  32.287 -24.792  1.00  0.00           C  
ATOM   4221  O   GLN A 275       3.164  32.982 -25.235  1.00  0.00           O  
ATOM   4222  CB  GLN A 275       4.311  32.013 -22.294  1.00  0.00           C  
ATOM   4223  CG  GLN A 275       3.013  32.565 -21.742  1.00  0.00           C  
ATOM   4224  CD  GLN A 275       2.658  31.946 -20.399  1.00  0.00           C  
ATOM   4225  NE2 GLN A 275       1.793  30.939 -20.421  1.00  0.00           N  
ATOM   4226  OE1 GLN A 275       3.167  32.359 -19.357  1.00  0.00           O  
ATOM   4227  H   GLN A 275       3.776  34.699 -23.268  1.00  0.00           H  
ATOM   4228  HA  GLN A 275       5.987  32.477 -23.817  1.00  0.00           H  
ATOM   4229  HB2 GLN A 275       5.076  32.327 -21.429  1.00  0.00           H  
ATOM   4230  HB3 GLN A 275       4.333  30.821 -22.266  1.00  0.00           H  
ATOM   4231  HG2 GLN A 275       2.130  32.357 -22.509  1.00  0.00           H  
ATOM   4232  HG3 GLN A 275       3.034  33.656 -21.263  1.00  0.00           H  
ATOM   4233 HE21 GLN A 275       0.640  31.167 -20.310  1.00  0.00           H  
ATOM   4234 HE22 GLN A 275       2.213  29.976 -19.861  1.00  0.00           H  
ATOM   4235  N   LYS A 276       4.482  31.145 -25.363  1.00  0.00           N  
ATOM   4236  CA  LYS A 276       3.922  30.709 -26.642  1.00  0.00           C  
ATOM   4237  C   LYS A 276       2.411  30.549 -26.558  1.00  0.00           C  
ATOM   4238  O   LYS A 276       1.670  31.120 -27.364  1.00  0.00           O  
ATOM   4239  CB  LYS A 276       4.580  29.402 -27.089  1.00  0.00           C  
ATOM   4240  CG  LYS A 276       3.805  28.628 -28.150  1.00  0.00           C  
ATOM   4241  CD  LYS A 276       3.659  29.399 -29.456  1.00  0.00           C  
ATOM   4242  CE  LYS A 276       4.976  29.513 -30.202  1.00  0.00           C  
ATOM   4243  NZ  LYS A 276       4.792  30.219 -31.504  1.00  0.00           N1+
ATOM   4244  H   LYS A 276       4.893  30.339 -24.596  1.00  0.00           H  
ATOM   4245  HA  LYS A 276       4.087  31.678 -27.311  1.00  0.00           H  
ATOM   4246  HB2 LYS A 276       5.631  29.855 -27.407  1.00  0.00           H  
ATOM   4247  HB3 LYS A 276       4.634  28.690 -26.141  1.00  0.00           H  
ATOM   4248  HG2 LYS A 276       2.755  28.093 -28.358  1.00  0.00           H  
ATOM   4249  HG3 LYS A 276       4.411  27.630 -27.888  1.00  0.00           H  
ATOM   4250  HD2 LYS A 276       3.462  30.558 -29.263  1.00  0.00           H  
ATOM   4251  HD3 LYS A 276       2.868  29.095 -30.299  1.00  0.00           H  
ATOM   4252  HE2 LYS A 276       5.732  29.177 -29.341  1.00  0.00           H  
ATOM   4253  HE3 LYS A 276       5.493  28.634 -30.852  1.00  0.00           H  
ATOM   4254  HZ1 LYS A 276       5.054  29.692 -32.557  1.00  0.00           H  
ATOM   4255  HZ2 LYS A 276       3.688  30.556 -31.803  1.00  0.00           H  
ATOM   4256  HZ3 LYS A 276       5.586  31.110 -31.640  1.00  0.00           H  
ATOM   4257  N   TYR A 277       1.931  29.770 -25.595  1.00  0.00           N  
ATOM   4258  CA  TYR A 277       0.503  29.661 -25.351  1.00  0.00           C  
ATOM   4259  C   TYR A 277       0.216  29.994 -23.895  1.00  0.00           C  
ATOM   4260  O   TYR A 277       1.083  29.868 -23.026  1.00  0.00           O  
ATOM   4261  CB  TYR A 277      -0.050  28.267 -25.714  1.00  0.00           C  
ATOM   4262  CG  TYR A 277       0.359  27.130 -24.801  1.00  0.00           C  
ATOM   4263  CD1 TYR A 277      -0.380  26.822 -23.664  1.00  0.00           C  
ATOM   4264  CD2 TYR A 277       1.461  26.340 -25.096  1.00  0.00           C  
ATOM   4265  CE1 TYR A 277      -0.015  25.777 -22.836  1.00  0.00           C  
ATOM   4266  CE2 TYR A 277       1.830  25.293 -24.278  1.00  0.00           C  
ATOM   4267  CZ  TYR A 277       1.090  25.015 -23.149  1.00  0.00           C  
ATOM   4268  OH  TYR A 277       1.466  23.970 -22.335  1.00  0.00           O  
ATOM   4269  H   TYR A 277       2.521  29.569 -24.593  1.00  0.00           H  
ATOM   4270  HA  TYR A 277       0.050  30.615 -25.889  1.00  0.00           H  
ATOM   4271  HB2 TYR A 277      -1.216  28.063 -25.825  1.00  0.00           H  
ATOM   4272  HB3 TYR A 277       0.525  28.105 -26.743  1.00  0.00           H  
ATOM   4273  HD1 TYR A 277      -1.328  27.377 -23.219  1.00  0.00           H  
ATOM   4274  HD2 TYR A 277       2.165  26.418 -26.043  1.00  0.00           H  
ATOM   4275  HE1 TYR A 277      -0.265  25.941 -21.687  1.00  0.00           H  
ATOM   4276  HE2 TYR A 277       2.369  24.297 -24.648  1.00  0.00           H  
ATOM   4277  HH  TYR A 277       2.324  24.320 -21.599  1.00  0.00           H  
ATOM   4278  N   SER A 278      -1.012  30.432 -23.644  1.00  0.00           N  
ATOM   4279  CA  SER A 278      -1.404  30.924 -22.335  1.00  0.00           C  
ATOM   4280  C   SER A 278      -2.874  30.613 -22.120  1.00  0.00           C  
ATOM   4281  O   SER A 278      -3.660  30.583 -23.072  1.00  0.00           O  
ATOM   4282  CB  SER A 278      -1.141  32.431 -22.222  1.00  0.00           C  
ATOM   4283  OG  SER A 278      -0.856  32.983 -23.499  1.00  0.00           O  
ATOM   4284  H   SER A 278      -1.955  30.759 -24.263  1.00  0.00           H  
ATOM   4285  HA  SER A 278      -0.977  30.042 -21.654  1.00  0.00           H  
ATOM   4286  HB2 SER A 278      -1.774  32.485 -21.206  1.00  0.00           H  
ATOM   4287  HB3 SER A 278      -0.417  33.286 -21.792  1.00  0.00           H  
ATOM   4288  HG  SER A 278       0.318  32.903 -23.639  1.00  0.00           H  
ATOM   4289  N   THR A 279      -3.241  30.383 -20.865  1.00  0.00           N  
ATOM   4290  CA  THR A 279      -4.602  30.013 -20.510  1.00  0.00           C  
ATOM   4291  C   THR A 279      -5.258  31.106 -19.678  1.00  0.00           C  
ATOM   4292  O   THR A 279      -4.591  31.842 -18.945  1.00  0.00           O  
ATOM   4293  CB  THR A 279      -4.628  28.703 -19.727  1.00  0.00           C  
ATOM   4294  CG2 THR A 279      -3.870  27.624 -20.483  1.00  0.00           C  
ATOM   4295  OG1 THR A 279      -4.016  28.906 -18.451  1.00  0.00           O  
ATOM   4296  H   THR A 279      -2.796  30.847 -19.877  1.00  0.00           H  
ATOM   4297  HA  THR A 279      -5.289  29.824 -21.456  1.00  0.00           H  
ATOM   4298  HB  THR A 279      -5.594  28.037 -19.526  1.00  0.00           H  
ATOM   4299  HG1 THR A 279      -3.351  27.953 -18.319  1.00  0.00           H  
ATOM   4300 HG21 THR A 279      -4.384  27.311 -21.514  1.00  0.00           H  
ATOM   4301 HG22 THR A 279      -2.740  27.846 -20.828  1.00  0.00           H  
ATOM   4302 HG23 THR A 279      -3.640  26.602 -19.904  1.00  0.00           H  
ATOM   4303  N   LEU A 280      -6.579  31.199 -19.794  1.00  0.00           N  
ATOM   4304  CA  LEU A 280      -7.368  32.171 -19.048  1.00  0.00           C  
ATOM   4305  C   LEU A 280      -8.589  31.463 -18.489  1.00  0.00           C  
ATOM   4306  O   LEU A 280      -9.421  30.962 -19.252  1.00  0.00           O  
ATOM   4307  CB  LEU A 280      -7.795  33.340 -19.934  1.00  0.00           C  
ATOM   4308  CG  LEU A 280      -8.180  34.694 -19.320  1.00  0.00           C  
ATOM   4309  CD1 LEU A 280      -9.105  35.419 -20.271  1.00  0.00           C  
ATOM   4310  CD2 LEU A 280      -8.820  34.606 -17.940  1.00  0.00           C  
ATOM   4311  H   LEU A 280      -7.217  30.271 -20.162  1.00  0.00           H  
ATOM   4312  HA  LEU A 280      -6.649  32.543 -18.183  1.00  0.00           H  
ATOM   4313  HB2 LEU A 280      -8.566  32.872 -20.706  1.00  0.00           H  
ATOM   4314  HB3 LEU A 280      -6.810  33.594 -20.568  1.00  0.00           H  
ATOM   4315  HG  LEU A 280      -7.192  35.360 -19.251  1.00  0.00           H  
ATOM   4316 HD11 LEU A 280      -8.761  36.539 -20.010  1.00  0.00           H  
ATOM   4317 HD12 LEU A 280     -10.253  35.479 -19.945  1.00  0.00           H  
ATOM   4318 HD13 LEU A 280      -9.070  35.361 -21.456  1.00  0.00           H  
ATOM   4319 HD21 LEU A 280      -8.219  34.274 -16.962  1.00  0.00           H  
ATOM   4320 HD22 LEU A 280      -8.677  35.777 -17.742  1.00  0.00           H  
ATOM   4321 HD23 LEU A 280      -9.909  34.126 -17.961  1.00  0.00           H  
ATOM   4322  N   GLN A 281      -8.704  31.430 -17.170  1.00  0.00           N  
ATOM   4323  CA  GLN A 281      -9.914  30.949 -16.524  1.00  0.00           C  
ATOM   4324  C   GLN A 281     -10.758  32.159 -16.152  1.00  0.00           C  
ATOM   4325  O   GLN A 281     -10.306  33.029 -15.400  1.00  0.00           O  
ATOM   4326  CB  GLN A 281      -9.594  30.099 -15.295  1.00  0.00           C  
ATOM   4327  CG  GLN A 281     -10.819  29.767 -14.464  1.00  0.00           C  
ATOM   4328  CD  GLN A 281     -10.544  28.742 -13.386  1.00  0.00           C  
ATOM   4329  NE2 GLN A 281     -11.605  28.258 -12.748  1.00  0.00           N  
ATOM   4330  OE1 GLN A 281      -9.396  28.383 -13.132  1.00  0.00           O  
ATOM   4331  H   GLN A 281      -8.072  32.091 -16.430  1.00  0.00           H  
ATOM   4332  HA  GLN A 281     -10.359  30.123 -17.255  1.00  0.00           H  
ATOM   4333  HB2 GLN A 281      -9.261  29.007 -15.699  1.00  0.00           H  
ATOM   4334  HB3 GLN A 281      -8.857  30.710 -14.567  1.00  0.00           H  
ATOM   4335  HG2 GLN A 281     -11.813  29.523 -15.064  1.00  0.00           H  
ATOM   4336  HG3 GLN A 281     -11.130  30.701 -13.792  1.00  0.00           H  
ATOM   4337 HE21 GLN A 281     -12.183  27.221 -12.818  1.00  0.00           H  
ATOM   4338 HE22 GLN A 281     -11.247  28.147 -11.612  1.00  0.00           H  
ATOM   4339  N   GLY A 282     -11.965  32.230 -16.704  1.00  0.00           N  
ATOM   4340  CA  GLY A 282     -12.867  33.312 -16.405  1.00  0.00           C  
ATOM   4341  C   GLY A 282     -14.218  32.797 -15.961  1.00  0.00           C  
ATOM   4342  O   GLY A 282     -14.997  32.268 -16.759  1.00  0.00           O  
ATOM   4343  H   GLY A 282     -12.669  31.343 -17.034  1.00  0.00           H  
ATOM   4344  HA2 GLY A 282     -12.951  33.922 -17.422  1.00  0.00           H  
ATOM   4345  HA3 GLY A 282     -12.326  33.982 -15.585  1.00  0.00           H  
ATOM   4346  N   PRO A 283     -14.516  32.928 -14.673  1.00  0.00           N  
ATOM   4347  CA  PRO A 283     -15.802  32.446 -14.144  1.00  0.00           C  
ATOM   4348  C   PRO A 283     -16.976  33.172 -14.779  1.00  0.00           C  
ATOM   4349  O   PRO A 283     -16.781  34.062 -15.620  1.00  0.00           O  
ATOM   4350  CB  PRO A 283     -15.689  32.750 -12.643  1.00  0.00           C  
ATOM   4351  CG  PRO A 283     -14.215  32.709 -12.373  1.00  0.00           C  
ATOM   4352  CD  PRO A 283     -13.573  33.287 -13.600  1.00  0.00           C  
ATOM   4353  HA  PRO A 283     -15.690  31.285 -14.348  1.00  0.00           H  
ATOM   4354  HB2 PRO A 283     -16.293  32.006 -11.942  1.00  0.00           H  
ATOM   4355  HB3 PRO A 283     -16.197  33.815 -12.470  1.00  0.00           H  
ATOM   4356  HG2 PRO A 283     -13.739  33.324 -11.472  1.00  0.00           H  
ATOM   4357  HG3 PRO A 283     -13.872  31.583 -12.164  1.00  0.00           H  
ATOM   4358  HD2 PRO A 283     -12.468  32.840 -13.537  1.00  0.00           H  
ATOM   4359  HD3 PRO A 283     -13.516  34.469 -13.481  1.00  0.00           H  
ATOM   4360  N   PRO A 284     -18.214  32.806 -14.433  1.00  0.00           N  
ATOM   4361  CA  PRO A 284     -19.366  33.560 -14.939  1.00  0.00           C  
ATOM   4362  C   PRO A 284     -19.282  35.026 -14.548  1.00  0.00           C  
ATOM   4363  O   PRO A 284     -18.548  35.406 -13.634  1.00  0.00           O  
ATOM   4364  CB  PRO A 284     -20.558  32.875 -14.268  1.00  0.00           C  
ATOM   4365  CG  PRO A 284     -20.101  31.486 -14.054  1.00  0.00           C  
ATOM   4366  CD  PRO A 284     -18.642  31.600 -13.704  1.00  0.00           C  
ATOM   4367  HA  PRO A 284     -19.466  33.427 -16.119  1.00  0.00           H  
ATOM   4368  HB2 PRO A 284     -21.481  33.521 -14.630  1.00  0.00           H  
ATOM   4369  HB3 PRO A 284     -20.474  33.288 -13.145  1.00  0.00           H  
ATOM   4370  HG2 PRO A 284     -20.072  30.380 -13.590  1.00  0.00           H  
ATOM   4371  HG3 PRO A 284     -20.761  31.146 -14.999  1.00  0.00           H  
ATOM   4372  HD2 PRO A 284     -18.633  31.817 -12.531  1.00  0.00           H  
ATOM   4373  HD3 PRO A 284     -17.950  30.702 -14.053  1.00  0.00           H  
ATOM   4374  N   GLY A 285     -20.061  35.855 -15.234  1.00  0.00           N  
ATOM   4375  CA  GLY A 285     -19.899  37.284 -15.030  1.00  0.00           C  
ATOM   4376  C   GLY A 285     -18.531  37.650 -15.565  1.00  0.00           C  
ATOM   4377  O   GLY A 285     -18.206  37.350 -16.719  1.00  0.00           O  
ATOM   4378  H   GLY A 285     -20.128  35.616 -16.399  1.00  0.00           H  
ATOM   4379  HA2 GLY A 285     -21.038  37.401 -15.371  1.00  0.00           H  
ATOM   4380  HA3 GLY A 285     -19.948  38.423 -14.667  1.00  0.00           H  
ATOM   4381  N   THR A 286     -17.710  38.302 -14.741  1.00  0.00           N  
ATOM   4382  CA  THR A 286     -16.265  38.332 -14.957  1.00  0.00           C  
ATOM   4383  C   THR A 286     -15.843  39.074 -16.224  1.00  0.00           C  
ATOM   4384  O   THR A 286     -14.997  39.973 -16.161  1.00  0.00           O  
ATOM   4385  CB  THR A 286     -15.730  36.892 -14.962  1.00  0.00           C  
ATOM   4386  CG2 THR A 286     -14.434  36.775 -15.726  1.00  0.00           C  
ATOM   4387  OG1 THR A 286     -15.533  36.445 -13.613  1.00  0.00           O  
ATOM   4388  H   THR A 286     -18.210  38.808 -13.802  1.00  0.00           H  
ATOM   4389  HA  THR A 286     -15.892  39.215 -14.251  1.00  0.00           H  
ATOM   4390  HB  THR A 286     -16.573  36.209 -15.439  1.00  0.00           H  
ATOM   4391  HG1 THR A 286     -14.838  37.237 -13.074  1.00  0.00           H  
ATOM   4392 HG21 THR A 286     -13.861  37.717 -15.246  1.00  0.00           H  
ATOM   4393 HG22 THR A 286     -14.186  35.615 -15.661  1.00  0.00           H  
ATOM   4394 HG23 THR A 286     -14.453  36.945 -16.908  1.00  0.00           H  
ATOM   4395  N   GLY A 287     -16.405  38.706 -17.376  1.00  0.00           N  
ATOM   4396  CA  GLY A 287     -16.137  39.415 -18.615  1.00  0.00           C  
ATOM   4397  C   GLY A 287     -15.039  38.810 -19.465  1.00  0.00           C  
ATOM   4398  O   GLY A 287     -13.987  39.428 -19.655  1.00  0.00           O  
ATOM   4399  H   GLY A 287     -16.754  37.636 -17.749  1.00  0.00           H  
ATOM   4400  HA2 GLY A 287     -15.916  40.571 -18.394  1.00  0.00           H  
ATOM   4401  HA3 GLY A 287     -17.206  39.477 -19.158  1.00  0.00           H  
ATOM   4402  N   LYS A 288     -15.268  37.599 -19.984  1.00  0.00           N  
ATOM   4403  CA  LYS A 288     -14.264  36.968 -20.837  1.00  0.00           C  
ATOM   4404  C   LYS A 288     -14.182  37.661 -22.190  1.00  0.00           C  
ATOM   4405  O   LYS A 288     -13.085  37.905 -22.710  1.00  0.00           O  
ATOM   4406  CB  LYS A 288     -14.578  35.481 -21.022  1.00  0.00           C  
ATOM   4407  CG  LYS A 288     -14.264  34.598 -19.821  1.00  0.00           C  
ATOM   4408  CD  LYS A 288     -14.801  33.178 -20.012  1.00  0.00           C  
ATOM   4409  CE  LYS A 288     -16.286  33.078 -19.674  1.00  0.00           C  
ATOM   4410  NZ  LYS A 288     -16.573  33.381 -18.241  1.00  0.00           N1+
ATOM   4411  H   LYS A 288     -16.411  37.265 -20.050  1.00  0.00           H  
ATOM   4412  HA  LYS A 288     -13.162  37.017 -20.392  1.00  0.00           H  
ATOM   4413  HB2 LYS A 288     -15.685  35.413 -21.475  1.00  0.00           H  
ATOM   4414  HB3 LYS A 288     -14.064  35.217 -22.068  1.00  0.00           H  
ATOM   4415  HG2 LYS A 288     -14.658  35.299 -18.938  1.00  0.00           H  
ATOM   4416  HG3 LYS A 288     -13.054  34.534 -19.742  1.00  0.00           H  
ATOM   4417  HD2 LYS A 288     -14.902  32.799 -21.151  1.00  0.00           H  
ATOM   4418  HD3 LYS A 288     -14.077  32.458 -19.392  1.00  0.00           H  
ATOM   4419  HE2 LYS A 288     -17.022  33.768 -20.339  1.00  0.00           H  
ATOM   4420  HE3 LYS A 288     -16.787  32.002 -19.870  1.00  0.00           H  
ATOM   4421  HZ1 LYS A 288     -17.214  32.511 -17.746  1.00  0.00           H  
ATOM   4422  HZ2 LYS A 288     -17.511  34.128 -18.368  1.00  0.00           H  
ATOM   4423  HZ3 LYS A 288     -15.874  34.134 -17.635  1.00  0.00           H  
ATOM   4424  N   SER A 289     -15.334  37.977 -22.780  1.00  0.00           N  
ATOM   4425  CA  SER A 289     -15.333  38.607 -24.094  1.00  0.00           C  
ATOM   4426  C   SER A 289     -14.726  40.001 -24.034  1.00  0.00           C  
ATOM   4427  O   SER A 289     -13.982  40.395 -24.939  1.00  0.00           O  
ATOM   4428  CB  SER A 289     -16.753  38.645 -24.651  1.00  0.00           C  
ATOM   4429  OG  SER A 289     -17.218  37.324 -24.881  1.00  0.00           O  
ATOM   4430  H   SER A 289     -16.368  37.884 -22.202  1.00  0.00           H  
ATOM   4431  HA  SER A 289     -14.769  37.798 -24.760  1.00  0.00           H  
ATOM   4432  HB2 SER A 289     -17.683  39.000 -23.992  1.00  0.00           H  
ATOM   4433  HB3 SER A 289     -16.840  38.933 -25.809  1.00  0.00           H  
ATOM   4434  HG  SER A 289     -17.770  36.910 -23.916  1.00  0.00           H  
ATOM   4435  N   HIS A 290     -15.010  40.747 -22.964  1.00  0.00           N  
ATOM   4436  CA  HIS A 290     -14.395  42.059 -22.782  1.00  0.00           C  
ATOM   4437  C   HIS A 290     -12.872  41.954 -22.749  1.00  0.00           C  
ATOM   4438  O   HIS A 290     -12.172  42.802 -23.314  1.00  0.00           O  
ATOM   4439  CB  HIS A 290     -14.937  42.699 -21.503  1.00  0.00           C  
ATOM   4440  CG  HIS A 290     -14.581  44.145 -21.338  1.00  0.00           C  
ATOM   4441  CD2 HIS A 290     -15.158  45.269 -21.826  1.00  0.00           C  
ATOM   4442  ND1 HIS A 290     -13.520  44.566 -20.564  1.00  0.00           N  
ATOM   4443  CE1 HIS A 290     -13.456  45.886 -20.588  1.00  0.00           C  
ATOM   4444  NE2 HIS A 290     -14.437  46.337 -21.349  1.00  0.00           N  
ATOM   4445  H   HIS A 290     -15.962  40.567 -22.275  1.00  0.00           H  
ATOM   4446  HA  HIS A 290     -14.671  42.856 -23.619  1.00  0.00           H  
ATOM   4447  HB2 HIS A 290     -14.618  42.327 -20.412  1.00  0.00           H  
ATOM   4448  HB3 HIS A 290     -16.114  42.824 -21.311  1.00  0.00           H  
ATOM   4449  HD2 HIS A 290     -16.312  45.384 -22.102  1.00  0.00           H  
ATOM   4450  HE1 HIS A 290     -13.358  46.131 -19.423  1.00  0.00           H  
ATOM   4451  HE2 HIS A 290     -14.723  47.327 -21.937  1.00  0.00           H  
ATOM   4452  N   PHE A 291     -12.341  40.900 -22.118  1.00  0.00           N  
ATOM   4453  CA  PHE A 291     -10.894  40.696 -22.081  1.00  0.00           C  
ATOM   4454  C   PHE A 291     -10.355  40.329 -23.458  1.00  0.00           C  
ATOM   4455  O   PHE A 291      -9.354  40.892 -23.916  1.00  0.00           O  
ATOM   4456  CB  PHE A 291     -10.542  39.607 -21.062  1.00  0.00           C  
ATOM   4457  CG  PHE A 291      -9.091  39.175 -21.100  1.00  0.00           C  
ATOM   4458  CD1 PHE A 291      -8.640  38.261 -22.045  1.00  0.00           C  
ATOM   4459  CD2 PHE A 291      -8.184  39.675 -20.183  1.00  0.00           C  
ATOM   4460  CE1 PHE A 291      -7.314  37.868 -22.082  1.00  0.00           C  
ATOM   4461  CE2 PHE A 291      -6.856  39.279 -20.211  1.00  0.00           C  
ATOM   4462  CZ  PHE A 291      -6.422  38.377 -21.161  1.00  0.00           C  
ATOM   4463  H   PHE A 291     -12.896  40.500 -21.151  1.00  0.00           H  
ATOM   4464  HA  PHE A 291     -10.419  41.743 -21.787  1.00  0.00           H  
ATOM   4465  HB2 PHE A 291     -10.774  40.193 -20.045  1.00  0.00           H  
ATOM   4466  HB3 PHE A 291     -11.116  38.552 -21.026  1.00  0.00           H  
ATOM   4467  HD1 PHE A 291      -9.113  37.798 -23.022  1.00  0.00           H  
ATOM   4468  HD2 PHE A 291      -8.617  40.161 -19.191  1.00  0.00           H  
ATOM   4469  HE1 PHE A 291      -6.809  37.280 -22.978  1.00  0.00           H  
ATOM   4470  HE2 PHE A 291      -6.201  40.083 -19.651  1.00  0.00           H  
ATOM   4471  HZ  PHE A 291      -5.393  37.794 -21.074  1.00  0.00           H  
ATOM   4472  N   ALA A 292     -10.991  39.357 -24.119  1.00  0.00           N  
ATOM   4473  CA  ALA A 292     -10.514  38.883 -25.414  1.00  0.00           C  
ATOM   4474  C   ALA A 292     -10.499  39.989 -26.460  1.00  0.00           C  
ATOM   4475  O   ALA A 292      -9.634  39.995 -27.346  1.00  0.00           O  
ATOM   4476  CB  ALA A 292     -11.379  37.720 -25.892  1.00  0.00           C  
ATOM   4477  H   ALA A 292     -11.328  38.431 -23.464  1.00  0.00           H  
ATOM   4478  HA  ALA A 292      -9.365  38.571 -25.384  1.00  0.00           H  
ATOM   4479  HB1 ALA A 292     -10.687  36.749 -25.934  1.00  0.00           H  
ATOM   4480  HB2 ALA A 292     -12.339  37.307 -25.309  1.00  0.00           H  
ATOM   4481  HB3 ALA A 292     -11.826  37.941 -26.975  1.00  0.00           H  
ATOM   4482  N   ILE A 293     -11.447  40.920 -26.391  1.00  0.00           N  
ATOM   4483  CA  ILE A 293     -11.480  42.002 -27.368  1.00  0.00           C  
ATOM   4484  C   ILE A 293     -10.445  43.066 -27.025  1.00  0.00           C  
ATOM   4485  O   ILE A 293      -9.686  43.503 -27.894  1.00  0.00           O  
ATOM   4486  CB  ILE A 293     -12.902  42.587 -27.463  1.00  0.00           C  
ATOM   4487  CG1 ILE A 293     -13.851  41.556 -28.085  1.00  0.00           C  
ATOM   4488  CG2 ILE A 293     -12.906  43.903 -28.230  1.00  0.00           C  
ATOM   4489  CD1 ILE A 293     -13.347  40.945 -29.366  1.00  0.00           C  
ATOM   4490  H   ILE A 293     -12.101  40.963 -25.411  1.00  0.00           H  
ATOM   4491  HA  ILE A 293     -10.915  41.657 -28.355  1.00  0.00           H  
ATOM   4492  HB  ILE A 293     -13.340  42.823 -26.379  1.00  0.00           H  
ATOM   4493 HG12 ILE A 293     -14.116  40.550 -27.491  1.00  0.00           H  
ATOM   4494 HG13 ILE A 293     -14.851  42.204 -28.150  1.00  0.00           H  
ATOM   4495 HG21 ILE A 293     -13.560  44.571 -27.483  1.00  0.00           H  
ATOM   4496 HG22 ILE A 293     -13.316  44.014 -29.337  1.00  0.00           H  
ATOM   4497 HG23 ILE A 293     -11.891  44.537 -28.264  1.00  0.00           H  
ATOM   4498 HD11 ILE A 293     -14.458  40.593 -29.785  1.00  0.00           H  
ATOM   4499 HD12 ILE A 293     -12.741  41.664 -30.096  1.00  0.00           H  
ATOM   4500 HD13 ILE A 293     -12.390  40.268 -29.113  1.00  0.00           H  
ATOM   4501  N   GLY A 294     -10.376  43.473 -25.755  1.00  0.00           N  
ATOM   4502  CA  GLY A 294      -9.384  44.438 -25.316  1.00  0.00           C  
ATOM   4503  C   GLY A 294      -7.956  44.027 -25.588  1.00  0.00           C  
ATOM   4504  O   GLY A 294      -7.095  44.903 -25.738  1.00  0.00           O  
ATOM   4505  H   GLY A 294     -11.222  43.193 -24.984  1.00  0.00           H  
ATOM   4506  HA2 GLY A 294      -9.336  45.480 -25.897  1.00  0.00           H  
ATOM   4507  HA3 GLY A 294      -9.831  44.670 -24.239  1.00  0.00           H  
ATOM   4508  N   LEU A 295      -7.691  42.716 -25.662  1.00  0.00           N  
ATOM   4509  CA  LEU A 295      -6.385  42.203 -26.061  1.00  0.00           C  
ATOM   4510  C   LEU A 295      -5.932  42.744 -27.411  1.00  0.00           C  
ATOM   4511  O   LEU A 295      -4.734  42.965 -27.604  1.00  0.00           O  
ATOM   4512  CB  LEU A 295      -6.442  40.668 -26.097  1.00  0.00           C  
ATOM   4513  CG  LEU A 295      -5.205  39.909 -26.563  1.00  0.00           C  
ATOM   4514  CD1 LEU A 295      -3.998  40.244 -25.700  1.00  0.00           C  
ATOM   4515  CD2 LEU A 295      -5.483  38.417 -26.527  1.00  0.00           C  
ATOM   4516  H   LEU A 295      -8.494  42.001 -25.179  1.00  0.00           H  
ATOM   4517  HA  LEU A 295      -5.622  42.741 -25.325  1.00  0.00           H  
ATOM   4518  HB2 LEU A 295      -6.511  40.289 -24.957  1.00  0.00           H  
ATOM   4519  HB3 LEU A 295      -7.359  40.206 -26.740  1.00  0.00           H  
ATOM   4520  HG  LEU A 295      -5.056  40.266 -27.688  1.00  0.00           H  
ATOM   4521 HD11 LEU A 295      -3.978  39.599 -24.695  1.00  0.00           H  
ATOM   4522 HD12 LEU A 295      -3.058  39.911 -26.352  1.00  0.00           H  
ATOM   4523 HD13 LEU A 295      -3.786  41.373 -25.376  1.00  0.00           H  
ATOM   4524 HD21 LEU A 295      -6.239  37.992 -25.704  1.00  0.00           H  
ATOM   4525 HD22 LEU A 295      -4.409  37.924 -26.401  1.00  0.00           H  
ATOM   4526 HD23 LEU A 295      -5.940  38.212 -27.616  1.00  0.00           H  
ATOM   4527  N   ALA A 296      -6.861  42.936 -28.358  1.00  0.00           N  
ATOM   4528  CA  ALA A 296      -6.528  43.533 -29.648  1.00  0.00           C  
ATOM   4529  C   ALA A 296      -6.225  45.022 -29.548  1.00  0.00           C  
ATOM   4530  O   ALA A 296      -5.488  45.548 -30.386  1.00  0.00           O  
ATOM   4531  CB  ALA A 296      -7.679  43.320 -30.636  1.00  0.00           C  
ATOM   4532  H   ALA A 296      -7.771  42.171 -28.281  1.00  0.00           H  
ATOM   4533  HA  ALA A 296      -5.484  43.199 -30.110  1.00  0.00           H  
ATOM   4534  HB1 ALA A 296      -8.611  42.593 -30.475  1.00  0.00           H  
ATOM   4535  HB2 ALA A 296      -8.164  44.398 -30.818  1.00  0.00           H  
ATOM   4536  HB3 ALA A 296      -7.219  43.059 -31.703  1.00  0.00           H  
ATOM   4537  N   LEU A 297      -6.799  45.723 -28.569  1.00  0.00           N  
ATOM   4538  CA  LEU A 297      -6.504  47.143 -28.405  1.00  0.00           C  
ATOM   4539  C   LEU A 297      -5.156  47.389 -27.751  1.00  0.00           C  
ATOM   4540  O   LEU A 297      -4.623  48.499 -27.857  1.00  0.00           O  
ATOM   4541  CB  LEU A 297      -7.592  47.826 -27.576  1.00  0.00           C  
ATOM   4542  CG  LEU A 297      -8.964  47.832 -28.241  1.00  0.00           C  
ATOM   4543  CD1 LEU A 297     -10.033  48.312 -27.281  1.00  0.00           C  
ATOM   4544  CD2 LEU A 297      -8.921  48.700 -29.485  1.00  0.00           C  
ATOM   4545  H   LEU A 297      -7.818  45.301 -28.139  1.00  0.00           H  
ATOM   4546  HA  LEU A 297      -6.314  47.688 -29.448  1.00  0.00           H  
ATOM   4547  HB2 LEU A 297      -7.671  47.522 -26.421  1.00  0.00           H  
ATOM   4548  HB3 LEU A 297      -7.269  48.976 -27.478  1.00  0.00           H  
ATOM   4549  HG  LEU A 297      -9.408  46.808 -28.643  1.00  0.00           H  
ATOM   4550 HD11 LEU A 297     -10.620  47.437 -26.726  1.00  0.00           H  
ATOM   4551 HD12 LEU A 297     -10.873  49.022 -27.753  1.00  0.00           H  
ATOM   4552 HD13 LEU A 297      -9.576  49.141 -26.547  1.00  0.00           H  
ATOM   4553 HD21 LEU A 297      -9.914  49.299 -29.793  1.00  0.00           H  
ATOM   4554 HD22 LEU A 297      -8.570  48.234 -30.531  1.00  0.00           H  
ATOM   4555 HD23 LEU A 297      -8.194  49.658 -29.423  1.00  0.00           H  
ATOM   4556  N   TYR A 298      -4.604  46.390 -27.061  1.00  0.00           N  
ATOM   4557  CA  TYR A 298      -3.264  46.533 -26.509  1.00  0.00           C  
ATOM   4558  C   TYR A 298      -2.197  46.305 -27.571  1.00  0.00           C  
ATOM   4559  O   TYR A 298      -1.141  46.945 -27.531  1.00  0.00           O  
ATOM   4560  CB  TYR A 298      -3.068  45.572 -25.337  1.00  0.00           C  
ATOM   4561  CG  TYR A 298      -1.884  45.912 -24.455  1.00  0.00           C  
ATOM   4562  CD1 TYR A 298      -1.889  47.055 -23.661  1.00  0.00           C  
ATOM   4563  CD2 TYR A 298      -0.769  45.084 -24.402  1.00  0.00           C  
ATOM   4564  CE1 TYR A 298      -0.811  47.367 -22.849  1.00  0.00           C  
ATOM   4565  CE2 TYR A 298       0.312  45.390 -23.592  1.00  0.00           C  
ATOM   4566  CZ  TYR A 298       0.286  46.530 -22.818  1.00  0.00           C  
ATOM   4567  OH  TYR A 298       1.362  46.831 -22.014  1.00  0.00           O  
ATOM   4568  H   TYR A 298      -5.173  45.448 -26.634  1.00  0.00           H  
ATOM   4569  HA  TYR A 298      -3.137  47.614 -26.041  1.00  0.00           H  
ATOM   4570  HB2 TYR A 298      -3.935  45.766 -24.538  1.00  0.00           H  
ATOM   4571  HB3 TYR A 298      -3.080  44.426 -25.663  1.00  0.00           H  
ATOM   4572  HD1 TYR A 298      -2.813  47.633 -23.194  1.00  0.00           H  
ATOM   4573  HD2 TYR A 298      -0.690  44.261 -25.241  1.00  0.00           H  
ATOM   4574  HE1 TYR A 298      -0.655  48.434 -22.345  1.00  0.00           H  
ATOM   4575  HE2 TYR A 298       1.312  44.776 -23.456  1.00  0.00           H  
ATOM   4576  HH  TYR A 298       1.905  47.807 -22.418  1.00  0.00           H  
ATOM   4577  N   TYR A 299      -2.454  45.410 -28.527  1.00  0.00           N  
ATOM   4578  CA  TYR A 299      -1.575  45.180 -29.672  1.00  0.00           C  
ATOM   4579  C   TYR A 299      -2.363  45.545 -30.925  1.00  0.00           C  
ATOM   4580  O   TYR A 299      -2.871  44.662 -31.633  1.00  0.00           O  
ATOM   4581  CB  TYR A 299      -1.082  43.735 -29.719  1.00  0.00           C  
ATOM   4582  CG  TYR A 299      -0.565  43.221 -28.395  1.00  0.00           C  
ATOM   4583  CD1 TYR A 299       0.660  43.638 -27.895  1.00  0.00           C  
ATOM   4584  CD2 TYR A 299      -1.304  42.316 -27.645  1.00  0.00           C  
ATOM   4585  CE1 TYR A 299       1.137  43.165 -26.681  1.00  0.00           C  
ATOM   4586  CE2 TYR A 299      -0.838  41.840 -26.434  1.00  0.00           C  
ATOM   4587  CZ  TYR A 299       0.383  42.266 -25.955  1.00  0.00           C  
ATOM   4588  OH  TYR A 299       0.847  41.788 -24.747  1.00  0.00           O  
ATOM   4589  H   TYR A 299      -3.290  44.572 -28.531  1.00  0.00           H  
ATOM   4590  HA  TYR A 299      -0.607  45.868 -29.701  1.00  0.00           H  
ATOM   4591  HB2 TYR A 299      -0.898  42.582 -29.992  1.00  0.00           H  
ATOM   4592  HB3 TYR A 299      -0.714  43.984 -30.835  1.00  0.00           H  
ATOM   4593  HD1 TYR A 299       1.351  44.421 -28.444  1.00  0.00           H  
ATOM   4594  HD2 TYR A 299      -2.366  41.966 -28.036  1.00  0.00           H  
ATOM   4595  HE1 TYR A 299       2.105  43.757 -26.344  1.00  0.00           H  
ATOM   4596  HE2 TYR A 299      -1.316  41.145 -25.605  1.00  0.00           H  
ATOM   4597  HH  TYR A 299       1.576  42.597 -24.306  1.00  0.00           H  
ATOM   4598  N   PRO A 300      -2.480  46.839 -31.233  1.00  0.00           N  
ATOM   4599  CA  PRO A 300      -3.416  47.263 -32.287  1.00  0.00           C  
ATOM   4600  C   PRO A 300      -3.033  46.806 -33.681  1.00  0.00           C  
ATOM   4601  O   PRO A 300      -3.892  46.817 -34.571  1.00  0.00           O  
ATOM   4602  CB  PRO A 300      -3.395  48.795 -32.180  1.00  0.00           C  
ATOM   4603  CG  PRO A 300      -2.074  49.109 -31.547  1.00  0.00           C  
ATOM   4604  CD  PRO A 300      -1.797  47.982 -30.599  1.00  0.00           C  
ATOM   4605  HA  PRO A 300      -4.569  46.973 -32.234  1.00  0.00           H  
ATOM   4606  HB2 PRO A 300      -4.310  49.337 -31.629  1.00  0.00           H  
ATOM   4607  HB3 PRO A 300      -3.482  49.390 -33.217  1.00  0.00           H  
ATOM   4608  HG2 PRO A 300      -2.203  50.207 -31.081  1.00  0.00           H  
ATOM   4609  HG3 PRO A 300      -1.226  49.327 -32.368  1.00  0.00           H  
ATOM   4610  HD2 PRO A 300      -0.603  48.059 -30.592  1.00  0.00           H  
ATOM   4611  HD3 PRO A 300      -2.286  48.277 -29.553  1.00  0.00           H  
ATOM   4612  N   SER A 301      -1.784  46.412 -33.912  1.00  0.00           N  
ATOM   4613  CA  SER A 301      -1.362  45.937 -35.223  1.00  0.00           C  
ATOM   4614  C   SER A 301      -1.318  44.418 -35.312  1.00  0.00           C  
ATOM   4615  O   SER A 301      -0.940  43.882 -36.358  1.00  0.00           O  
ATOM   4616  CB  SER A 301       0.010  46.518 -35.579  1.00  0.00           C  
ATOM   4617  OG  SER A 301       0.966  46.226 -34.573  1.00  0.00           O  
ATOM   4618  H   SER A 301      -0.886  46.818 -33.252  1.00  0.00           H  
ATOM   4619  HA  SER A 301      -1.921  46.364 -36.188  1.00  0.00           H  
ATOM   4620  HB2 SER A 301       0.547  46.079 -36.556  1.00  0.00           H  
ATOM   4621  HB3 SER A 301       0.015  47.685 -35.855  1.00  0.00           H  
ATOM   4622  HG  SER A 301       1.629  47.196 -34.392  1.00  0.00           H  
ATOM   4623  N   ALA A 302      -1.704  43.717 -34.250  1.00  0.00           N  
ATOM   4624  CA  ALA A 302      -1.612  42.266 -34.225  1.00  0.00           C  
ATOM   4625  C   ALA A 302      -2.783  41.644 -34.975  1.00  0.00           C  
ATOM   4626  O   ALA A 302      -3.939  42.036 -34.783  1.00  0.00           O  
ATOM   4627  CB  ALA A 302      -1.576  41.759 -32.785  1.00  0.00           C  
ATOM   4628  H   ALA A 302      -1.711  44.299 -33.227  1.00  0.00           H  
ATOM   4629  HA  ALA A 302      -0.545  42.078 -34.729  1.00  0.00           H  
ATOM   4630  HB1 ALA A 302      -1.487  40.600 -32.529  1.00  0.00           H  
ATOM   4631  HB2 ALA A 302      -0.543  42.270 -32.471  1.00  0.00           H  
ATOM   4632  HB3 ALA A 302      -2.577  42.031 -32.193  1.00  0.00           H  
ATOM   4633  N   ARG A 303      -2.474  40.676 -35.835  1.00  0.00           N  
ATOM   4634  CA  ARG A 303      -3.496  39.894 -36.518  1.00  0.00           C  
ATOM   4635  C   ARG A 303      -4.009  38.823 -35.567  1.00  0.00           C  
ATOM   4636  O   ARG A 303      -3.253  37.937 -35.158  1.00  0.00           O  
ATOM   4637  CB  ARG A 303      -2.931  39.268 -37.789  1.00  0.00           C  
ATOM   4638  CG  ARG A 303      -3.785  38.158 -38.378  1.00  0.00           C  
ATOM   4639  CD  ARG A 303      -3.336  37.828 -39.792  1.00  0.00           C  
ATOM   4640  NE  ARG A 303      -3.901  36.575 -40.279  1.00  0.00           N  
ATOM   4641  CZ  ARG A 303      -5.119  36.447 -40.797  1.00  0.00           C  
ATOM   4642  NH1 ARG A 303      -5.921  37.498 -40.890  1.00  0.00           N1+
ATOM   4643  NH2 ARG A 303      -5.535  35.262 -41.217  1.00  0.00           N  
ATOM   4644  H   ARG A 303      -1.850  41.235 -36.696  1.00  0.00           H  
ATOM   4645  HA  ARG A 303      -4.243  40.687 -36.991  1.00  0.00           H  
ATOM   4646  HB2 ARG A 303      -1.764  39.010 -37.839  1.00  0.00           H  
ATOM   4647  HB3 ARG A 303      -2.897  40.126 -38.631  1.00  0.00           H  
ATOM   4648  HG2 ARG A 303      -4.932  38.486 -38.335  1.00  0.00           H  
ATOM   4649  HG3 ARG A 303      -3.692  37.129 -37.800  1.00  0.00           H  
ATOM   4650  HD2 ARG A 303      -3.392  38.743 -40.578  1.00  0.00           H  
ATOM   4651  HD3 ARG A 303      -2.137  37.713 -39.796  1.00  0.00           H  
ATOM   4652  HE  ARG A 303      -3.148  36.128 -41.095  1.00  0.00           H  
ATOM   4653 HH11 ARG A 303      -6.907  37.551 -41.531  1.00  0.00           H  
ATOM   4654 HH12 ARG A 303      -5.517  38.618 -40.857  1.00  0.00           H  
ATOM   4655 HH21 ARG A 303      -4.778  34.451 -40.804  1.00  0.00           H  
ATOM   4656 HH22 ARG A 303      -6.591  34.760 -41.401  1.00  0.00           H  
ATOM   4657  N   ILE A 304      -5.284  38.908 -35.209  1.00  0.00           N  
ATOM   4658  CA  ILE A 304      -5.877  38.038 -34.205  1.00  0.00           C  
ATOM   4659  C   ILE A 304      -7.005  37.250 -34.848  1.00  0.00           C  
ATOM   4660  O   ILE A 304      -7.890  37.832 -35.486  1.00  0.00           O  
ATOM   4661  CB  ILE A 304      -6.396  38.836 -32.998  1.00  0.00           C  
ATOM   4662  CG1 ILE A 304      -5.274  39.680 -32.393  1.00  0.00           C  
ATOM   4663  CG2 ILE A 304      -6.990  37.898 -31.966  1.00  0.00           C  
ATOM   4664  CD1 ILE A 304      -5.641  40.300 -31.073  1.00  0.00           C  
ATOM   4665  H   ILE A 304      -5.907  39.893 -35.408  1.00  0.00           H  
ATOM   4666  HA  ILE A 304      -5.049  37.235 -33.936  1.00  0.00           H  
ATOM   4667  HB  ILE A 304      -7.355  39.450 -33.332  1.00  0.00           H  
ATOM   4668 HG12 ILE A 304      -4.152  39.283 -32.346  1.00  0.00           H  
ATOM   4669 HG13 ILE A 304      -5.173  40.666 -33.056  1.00  0.00           H  
ATOM   4670 HG21 ILE A 304      -6.330  36.915 -31.830  1.00  0.00           H  
ATOM   4671 HG22 ILE A 304      -7.225  38.332 -30.879  1.00  0.00           H  
ATOM   4672 HG23 ILE A 304      -8.036  37.496 -32.390  1.00  0.00           H  
ATOM   4673 HD11 ILE A 304      -4.789  41.119 -30.891  1.00  0.00           H  
ATOM   4674 HD12 ILE A 304      -5.667  39.605 -30.097  1.00  0.00           H  
ATOM   4675 HD13 ILE A 304      -6.722  40.806 -31.100  1.00  0.00           H  
ATOM   4676  N   VAL A 305      -6.971  35.932 -34.680  1.00  0.00           N  
ATOM   4677  CA  VAL A 305      -8.056  35.057 -35.103  1.00  0.00           C  
ATOM   4678  C   VAL A 305      -8.820  34.648 -33.852  1.00  0.00           C  
ATOM   4679  O   VAL A 305      -8.278  33.971 -32.970  1.00  0.00           O  
ATOM   4680  CB  VAL A 305      -7.537  33.834 -35.870  1.00  0.00           C  
ATOM   4681  CG1 VAL A 305      -8.691  32.914 -36.256  1.00  0.00           C  
ATOM   4682  CG2 VAL A 305      -6.764  34.275 -37.103  1.00  0.00           C  
ATOM   4683  H   VAL A 305      -6.174  35.218 -34.180  1.00  0.00           H  
ATOM   4684  HA  VAL A 305      -8.758  35.633 -35.861  1.00  0.00           H  
ATOM   4685  HB  VAL A 305      -6.892  33.097 -35.197  1.00  0.00           H  
ATOM   4686 HG11 VAL A 305      -9.132  33.107 -37.351  1.00  0.00           H  
ATOM   4687 HG12 VAL A 305      -8.564  31.734 -36.333  1.00  0.00           H  
ATOM   4688 HG13 VAL A 305      -9.671  32.991 -35.568  1.00  0.00           H  
ATOM   4689 HG21 VAL A 305      -5.746  34.709 -36.674  1.00  0.00           H  
ATOM   4690 HG22 VAL A 305      -7.000  35.113 -37.923  1.00  0.00           H  
ATOM   4691 HG23 VAL A 305      -6.472  33.344 -37.794  1.00  0.00           H  
ATOM   4692  N   TYR A 306     -10.072  35.082 -33.760  1.00  0.00           N  
ATOM   4693  CA  TYR A 306     -10.954  34.683 -32.672  1.00  0.00           C  
ATOM   4694  C   TYR A 306     -11.708  33.431 -33.097  1.00  0.00           C  
ATOM   4695  O   TYR A 306     -12.411  33.440 -34.114  1.00  0.00           O  
ATOM   4696  CB  TYR A 306     -11.923  35.810 -32.322  1.00  0.00           C  
ATOM   4697  CG  TYR A 306     -11.277  36.997 -31.647  1.00  0.00           C  
ATOM   4698  CD1 TYR A 306     -11.116  37.029 -30.271  1.00  0.00           C  
ATOM   4699  CD2 TYR A 306     -10.837  38.088 -32.384  1.00  0.00           C  
ATOM   4700  CE1 TYR A 306     -10.537  38.107 -29.645  1.00  0.00           C  
ATOM   4701  CE2 TYR A 306     -10.250  39.184 -31.760  1.00  0.00           C  
ATOM   4702  CZ  TYR A 306     -10.105  39.182 -30.389  1.00  0.00           C  
ATOM   4703  OH  TYR A 306      -9.525  40.248 -29.743  1.00  0.00           O  
ATOM   4704  H   TYR A 306     -10.219  36.182 -34.172  1.00  0.00           H  
ATOM   4705  HA  TYR A 306     -10.244  34.607 -31.726  1.00  0.00           H  
ATOM   4706  HB2 TYR A 306     -12.786  35.211 -31.758  1.00  0.00           H  
ATOM   4707  HB3 TYR A 306     -12.513  36.409 -33.168  1.00  0.00           H  
ATOM   4708  HD1 TYR A 306     -11.778  36.284 -29.632  1.00  0.00           H  
ATOM   4709  HD2 TYR A 306     -10.944  38.333 -33.539  1.00  0.00           H  
ATOM   4710  HE1 TYR A 306     -10.091  37.949 -28.562  1.00  0.00           H  
ATOM   4711  HE2 TYR A 306     -10.140  40.255 -32.258  1.00  0.00           H  
ATOM   4712  HH  TYR A 306      -8.402  39.979 -29.506  1.00  0.00           H  
ATOM   4713  N   THR A 307     -11.557  32.356 -32.332  1.00  0.00           N  
ATOM   4714  CA  THR A 307     -12.203  31.097 -32.661  1.00  0.00           C  
ATOM   4715  C   THR A 307     -12.872  30.512 -31.427  1.00  0.00           C  
ATOM   4716  O   THR A 307     -12.555  30.871 -30.289  1.00  0.00           O  
ATOM   4717  CB  THR A 307     -11.213  30.088 -33.242  1.00  0.00           C  
ATOM   4718  CG2 THR A 307     -10.271  29.582 -32.157  1.00  0.00           C  
ATOM   4719  OG1 THR A 307     -11.934  28.982 -33.797  1.00  0.00           O  
ATOM   4720  H   THR A 307     -11.561  32.665 -31.183  1.00  0.00           H  
ATOM   4721  HA  THR A 307     -13.154  31.585 -33.179  1.00  0.00           H  
ATOM   4722  HB  THR A 307     -10.596  30.643 -34.094  1.00  0.00           H  
ATOM   4723  HG1 THR A 307     -12.953  29.390 -34.205  1.00  0.00           H  
ATOM   4724 HG21 THR A 307      -9.409  30.368 -31.901  1.00  0.00           H  
ATOM   4725 HG22 THR A 307      -9.593  28.699 -32.595  1.00  0.00           H  
ATOM   4726 HG23 THR A 307     -10.864  28.981 -31.314  1.00  0.00           H  
ATOM   4727  N   ALA A 308     -13.817  29.611 -31.683  1.00  0.00           N  
ATOM   4728  CA  ALA A 308     -14.547  28.866 -30.665  1.00  0.00           C  
ATOM   4729  C   ALA A 308     -15.324  27.772 -31.384  1.00  0.00           C  
ATOM   4730  O   ALA A 308     -15.382  27.737 -32.616  1.00  0.00           O  
ATOM   4731  CB  ALA A 308     -15.480  29.761 -29.848  1.00  0.00           C  
ATOM   4732  H   ALA A 308     -14.575  30.019 -32.494  1.00  0.00           H  
ATOM   4733  HA  ALA A 308     -13.738  28.263 -30.038  1.00  0.00           H  
ATOM   4734  HB1 ALA A 308     -15.626  29.332 -28.741  1.00  0.00           H  
ATOM   4735  HB2 ALA A 308     -16.558  29.701 -30.354  1.00  0.00           H  
ATOM   4736  HB3 ALA A 308     -15.212  30.914 -29.667  1.00  0.00           H  
ATOM   4737  N   CYS A 309     -15.932  26.878 -30.603  1.00  0.00           N  
ATOM   4738  CA  CYS A 309     -16.575  25.715 -31.209  1.00  0.00           C  
ATOM   4739  C   CYS A 309     -17.905  26.072 -31.863  1.00  0.00           C  
ATOM   4740  O   CYS A 309     -18.128  25.758 -33.036  1.00  0.00           O  
ATOM   4741  CB  CYS A 309     -16.766  24.618 -30.163  1.00  0.00           C  
ATOM   4742  SG  CYS A 309     -15.219  23.828 -29.707  1.00  0.00           S  
ATOM   4743  H   CYS A 309     -15.911  26.858 -29.416  1.00  0.00           H  
ATOM   4744  HA  CYS A 309     -16.136  25.006 -32.062  1.00  0.00           H  
ATOM   4745  HB2 CYS A 309     -17.056  24.690 -29.006  1.00  0.00           H  
ATOM   4746  HB3 CYS A 309     -17.486  23.785 -30.648  1.00  0.00           H  
ATOM   4747  HG  CYS A 309     -14.166  24.141 -29.301  1.00  0.00           H  
ATOM   4748  N   SER A 310     -18.800  26.715 -31.119  1.00  0.00           N  
ATOM   4749  CA  SER A 310     -20.135  27.026 -31.607  1.00  0.00           C  
ATOM   4750  C   SER A 310     -20.157  28.376 -32.306  1.00  0.00           C  
ATOM   4751  O   SER A 310     -19.348  29.261 -32.017  1.00  0.00           O  
ATOM   4752  CB  SER A 310     -21.145  27.036 -30.458  1.00  0.00           C  
ATOM   4753  OG  SER A 310     -20.855  28.075 -29.542  1.00  0.00           O  
ATOM   4754  H   SER A 310     -18.561  26.911 -29.973  1.00  0.00           H  
ATOM   4755  HA  SER A 310     -20.454  26.088 -32.274  1.00  0.00           H  
ATOM   4756  HB2 SER A 310     -21.142  25.974 -29.903  1.00  0.00           H  
ATOM   4757  HB3 SER A 310     -22.324  27.150 -30.636  1.00  0.00           H  
ATOM   4758  HG  SER A 310     -21.017  27.608 -28.457  1.00  0.00           H  
ATOM   4759  N   HIS A 311     -21.114  28.533 -33.224  1.00  0.00           N  
ATOM   4760  CA  HIS A 311     -21.313  29.829 -33.862  1.00  0.00           C  
ATOM   4761  C   HIS A 311     -21.739  30.882 -32.848  1.00  0.00           C  
ATOM   4762  O   HIS A 311     -21.324  32.042 -32.937  1.00  0.00           O  
ATOM   4763  CB  HIS A 311     -22.347  29.710 -34.983  1.00  0.00           C  
ATOM   4764  CG  HIS A 311     -21.860  28.945 -36.172  1.00  0.00           C  
ATOM   4765  CD2 HIS A 311     -21.998  27.641 -36.512  1.00  0.00           C  
ATOM   4766  ND1 HIS A 311     -21.121  29.528 -37.178  1.00  0.00           N  
ATOM   4767  CE1 HIS A 311     -20.827  28.617 -38.089  1.00  0.00           C  
ATOM   4768  NE2 HIS A 311     -21.347  27.463 -37.709  1.00  0.00           N  
ATOM   4769  H   HIS A 311     -21.850  27.620 -33.425  1.00  0.00           H  
ATOM   4770  HA  HIS A 311     -20.284  30.102 -34.378  1.00  0.00           H  
ATOM   4771  HB2 HIS A 311     -22.875  30.719 -35.341  1.00  0.00           H  
ATOM   4772  HB3 HIS A 311     -23.304  29.098 -34.602  1.00  0.00           H  
ATOM   4773  HD1 HIS A 311     -20.933  30.517 -37.812  1.00  0.00           H  
ATOM   4774  HD2 HIS A 311     -22.424  26.605 -36.109  1.00  0.00           H  
ATOM   4775  HE1 HIS A 311     -20.140  28.488 -39.046  1.00  0.00           H  
ATOM   4776  N   ALA A 312     -22.562  30.495 -31.868  1.00  0.00           N  
ATOM   4777  CA  ALA A 312     -23.035  31.457 -30.878  1.00  0.00           C  
ATOM   4778  C   ALA A 312     -21.877  32.041 -30.075  1.00  0.00           C  
ATOM   4779  O   ALA A 312     -21.881  33.233 -29.742  1.00  0.00           O  
ATOM   4780  CB  ALA A 312     -24.057  30.802 -29.950  1.00  0.00           C  
ATOM   4781  H   ALA A 312     -23.275  29.547 -31.983  1.00  0.00           H  
ATOM   4782  HA  ALA A 312     -23.810  32.154 -31.460  1.00  0.00           H  
ATOM   4783  HB1 ALA A 312     -23.844  29.925 -29.158  1.00  0.00           H  
ATOM   4784  HB2 ALA A 312     -25.064  30.408 -30.472  1.00  0.00           H  
ATOM   4785  HB3 ALA A 312     -24.504  31.610 -29.177  1.00  0.00           H  
ATOM   4786  N   ALA A 313     -20.874  31.219 -29.758  1.00  0.00           N  
ATOM   4787  CA  ALA A 313     -19.707  31.729 -29.048  1.00  0.00           C  
ATOM   4788  C   ALA A 313     -18.914  32.696 -29.918  1.00  0.00           C  
ATOM   4789  O   ALA A 313     -18.411  33.713 -29.425  1.00  0.00           O  
ATOM   4790  CB  ALA A 313     -18.823  30.569 -28.584  1.00  0.00           C  
ATOM   4791  H   ALA A 313     -21.357  30.245 -29.275  1.00  0.00           H  
ATOM   4792  HA  ALA A 313     -20.089  32.300 -28.070  1.00  0.00           H  
ATOM   4793  HB1 ALA A 313     -17.766  31.037 -28.267  1.00  0.00           H  
ATOM   4794  HB2 ALA A 313     -19.285  30.361 -27.496  1.00  0.00           H  
ATOM   4795  HB3 ALA A 313     -18.650  29.478 -29.032  1.00  0.00           H  
ATOM   4796  N   VAL A 314     -18.779  32.388 -31.211  1.00  0.00           N  
ATOM   4797  CA  VAL A 314     -18.114  33.309 -32.127  1.00  0.00           C  
ATOM   4798  C   VAL A 314     -18.956  34.560 -32.313  1.00  0.00           C  
ATOM   4799  O   VAL A 314     -18.421  35.668 -32.443  1.00  0.00           O  
ATOM   4800  CB  VAL A 314     -17.828  32.614 -33.472  1.00  0.00           C  
ATOM   4801  CG1 VAL A 314     -17.121  33.564 -34.432  1.00  0.00           C  
ATOM   4802  CG2 VAL A 314     -16.998  31.365 -33.253  1.00  0.00           C  
ATOM   4803  H   VAL A 314     -18.859  31.216 -31.331  1.00  0.00           H  
ATOM   4804  HA  VAL A 314     -17.107  33.684 -31.619  1.00  0.00           H  
ATOM   4805  HB  VAL A 314     -18.922  32.251 -33.752  1.00  0.00           H  
ATOM   4806 HG11 VAL A 314     -17.838  34.487 -34.662  1.00  0.00           H  
ATOM   4807 HG12 VAL A 314     -16.115  33.951 -33.912  1.00  0.00           H  
ATOM   4808 HG13 VAL A 314     -16.944  33.053 -35.493  1.00  0.00           H  
ATOM   4809 HG21 VAL A 314     -16.413  31.154 -34.267  1.00  0.00           H  
ATOM   4810 HG22 VAL A 314     -16.207  31.694 -32.417  1.00  0.00           H  
ATOM   4811 HG23 VAL A 314     -17.425  30.292 -32.957  1.00  0.00           H  
ATOM   4812  N   ASP A 315     -20.283  34.406 -32.313  1.00  0.00           N  
ATOM   4813  CA  ASP A 315     -21.175  35.547 -32.467  1.00  0.00           C  
ATOM   4814  C   ASP A 315     -21.076  36.513 -31.296  1.00  0.00           C  
ATOM   4815  O   ASP A 315     -21.234  37.723 -31.483  1.00  0.00           O  
ATOM   4816  CB  ASP A 315     -22.616  35.062 -32.622  1.00  0.00           C  
ATOM   4817  CG  ASP A 315     -22.878  34.443 -33.973  1.00  0.00           C  
ATOM   4818  OD1 ASP A 315     -21.973  34.467 -34.838  1.00  0.00           O  
ATOM   4819  OD2 ASP A 315     -23.998  33.932 -34.169  1.00  0.00           O1-
ATOM   4820  H   ASP A 315     -20.894  33.591 -31.721  1.00  0.00           H  
ATOM   4821  HA  ASP A 315     -20.875  36.162 -33.437  1.00  0.00           H  
ATOM   4822  HB2 ASP A 315     -23.289  36.050 -32.708  1.00  0.00           H  
ATOM   4823  HB3 ASP A 315     -23.223  34.561 -31.722  1.00  0.00           H  
ATOM   4824  N   ALA A 316     -20.839  36.008 -30.083  1.00  0.00           N  
ATOM   4825  CA  ALA A 316     -20.739  36.907 -28.937  1.00  0.00           C  
ATOM   4826  C   ALA A 316     -19.461  37.734 -29.001  1.00  0.00           C  
ATOM   4827  O   ALA A 316     -19.451  38.909 -28.613  1.00  0.00           O  
ATOM   4828  CB  ALA A 316     -20.806  36.116 -27.634  1.00  0.00           C  
ATOM   4829  H   ALA A 316     -20.814  34.919 -29.630  1.00  0.00           H  
ATOM   4830  HA  ALA A 316     -21.783  37.484 -28.879  1.00  0.00           H  
ATOM   4831  HB1 ALA A 316     -21.591  35.226 -27.475  1.00  0.00           H  
ATOM   4832  HB2 ALA A 316     -21.205  36.880 -26.793  1.00  0.00           H  
ATOM   4833  HB3 ALA A 316     -19.827  35.725 -27.058  1.00  0.00           H  
ATOM   4834  N   LEU A 317     -18.375  37.139 -29.495  1.00  0.00           N  
ATOM   4835  CA  LEU A 317     -17.138  37.889 -29.670  1.00  0.00           C  
ATOM   4836  C   LEU A 317     -17.298  38.968 -30.732  1.00  0.00           C  
ATOM   4837  O   LEU A 317     -16.733  40.062 -30.608  1.00  0.00           O  
ATOM   4838  CB  LEU A 317     -16.001  36.933 -30.029  1.00  0.00           C  
ATOM   4839  CG  LEU A 317     -15.490  36.067 -28.876  1.00  0.00           C  
ATOM   4840  CD1 LEU A 317     -14.796  34.814 -29.398  1.00  0.00           C  
ATOM   4841  CD2 LEU A 317     -14.551  36.883 -27.990  1.00  0.00           C  
ATOM   4842  H   LEU A 317     -18.361  35.957 -29.468  1.00  0.00           H  
ATOM   4843  HA  LEU A 317     -16.932  38.374 -28.604  1.00  0.00           H  
ATOM   4844  HB2 LEU A 317     -16.289  36.244 -30.962  1.00  0.00           H  
ATOM   4845  HB3 LEU A 317     -15.056  37.585 -30.358  1.00  0.00           H  
ATOM   4846  HG  LEU A 317     -16.336  35.602 -28.174  1.00  0.00           H  
ATOM   4847 HD11 LEU A 317     -14.425  34.227 -28.426  1.00  0.00           H  
ATOM   4848 HD12 LEU A 317     -15.411  33.944 -29.939  1.00  0.00           H  
ATOM   4849 HD13 LEU A 317     -13.827  34.945 -30.072  1.00  0.00           H  
ATOM   4850 HD21 LEU A 317     -15.167  36.934 -26.966  1.00  0.00           H  
ATOM   4851 HD22 LEU A 317     -13.569  36.290 -27.658  1.00  0.00           H  
ATOM   4852 HD23 LEU A 317     -14.201  38.000 -28.222  1.00  0.00           H  
ATOM   4853  N   CYS A 318     -18.068  38.678 -31.783  1.00  0.00           N  
ATOM   4854  CA  CYS A 318     -18.338  39.678 -32.810  1.00  0.00           C  
ATOM   4855  C   CYS A 318     -19.121  40.854 -32.243  1.00  0.00           C  
ATOM   4856  O   CYS A 318     -18.829  42.014 -32.562  1.00  0.00           O  
ATOM   4857  CB  CYS A 318     -19.105  39.040 -33.969  1.00  0.00           C  
ATOM   4858  SG  CYS A 318     -18.187  37.799 -34.894  1.00  0.00           S  
ATOM   4859  H   CYS A 318     -18.243  37.588 -32.193  1.00  0.00           H  
ATOM   4860  HA  CYS A 318     -17.270  39.964 -33.241  1.00  0.00           H  
ATOM   4861  HB2 CYS A 318     -19.127  39.830 -34.850  1.00  0.00           H  
ATOM   4862  HB3 CYS A 318     -20.152  38.520 -33.775  1.00  0.00           H  
ATOM   4863  HG  CYS A 318     -17.486  36.863 -34.851  1.00  0.00           H  
ATOM   4864  N   GLU A 319     -20.127  40.574 -31.412  1.00  0.00           N  
ATOM   4865  CA  GLU A 319     -20.900  41.649 -30.799  1.00  0.00           C  
ATOM   4866  C   GLU A 319     -20.026  42.506 -29.894  1.00  0.00           C  
ATOM   4867  O   GLU A 319     -20.192  43.730 -29.836  1.00  0.00           O  
ATOM   4868  CB  GLU A 319     -22.077  41.068 -30.015  1.00  0.00           C  
ATOM   4869  CG  GLU A 319     -23.160  40.448 -30.883  1.00  0.00           C  
ATOM   4870  CD  GLU A 319     -23.945  41.483 -31.671  1.00  0.00           C  
ATOM   4871  OE1 GLU A 319     -23.899  42.684 -31.312  1.00  0.00           O  
ATOM   4872  OE2 GLU A 319     -24.614  41.090 -32.650  1.00  0.00           O1-
ATOM   4873  H   GLU A 319     -20.417  39.514 -30.980  1.00  0.00           H  
ATOM   4874  HA  GLU A 319     -21.347  42.426 -31.580  1.00  0.00           H  
ATOM   4875  HB2 GLU A 319     -22.600  41.959 -29.405  1.00  0.00           H  
ATOM   4876  HB3 GLU A 319     -21.933  40.338 -29.078  1.00  0.00           H  
ATOM   4877  HG2 GLU A 319     -22.972  39.520 -31.610  1.00  0.00           H  
ATOM   4878  HG3 GLU A 319     -24.035  40.004 -30.193  1.00  0.00           H  
ATOM   4879  N   LYS A 320     -19.095  41.879 -29.174  1.00  0.00           N  
ATOM   4880  CA  LYS A 320     -18.164  42.642 -28.352  1.00  0.00           C  
ATOM   4881  C   LYS A 320     -17.190  43.429 -29.222  1.00  0.00           C  
ATOM   4882  O   LYS A 320     -16.887  44.590 -28.929  1.00  0.00           O  
ATOM   4883  CB  LYS A 320     -17.423  41.700 -27.401  1.00  0.00           C  
ATOM   4884  CG  LYS A 320     -16.713  42.371 -26.229  1.00  0.00           C  
ATOM   4885  CD  LYS A 320     -17.691  42.875 -25.185  1.00  0.00           C  
ATOM   4886  CE  LYS A 320     -18.655  41.782 -24.769  1.00  0.00           C  
ATOM   4887  NZ  LYS A 320     -19.559  42.241 -23.682  1.00  0.00           N1+
ATOM   4888  H   LYS A 320     -19.266  40.728 -28.995  1.00  0.00           H  
ATOM   4889  HA  LYS A 320     -18.936  43.373 -27.809  1.00  0.00           H  
ATOM   4890  HB2 LYS A 320     -18.216  40.925 -26.962  1.00  0.00           H  
ATOM   4891  HB3 LYS A 320     -16.678  40.964 -27.966  1.00  0.00           H  
ATOM   4892  HG2 LYS A 320     -15.921  41.668 -25.689  1.00  0.00           H  
ATOM   4893  HG3 LYS A 320     -16.118  43.380 -26.447  1.00  0.00           H  
ATOM   4894  HD2 LYS A 320     -18.455  43.722 -25.551  1.00  0.00           H  
ATOM   4895  HD3 LYS A 320     -17.247  43.352 -24.177  1.00  0.00           H  
ATOM   4896  HE2 LYS A 320     -18.042  41.030 -24.085  1.00  0.00           H  
ATOM   4897  HE3 LYS A 320     -19.470  41.266 -25.475  1.00  0.00           H  
ATOM   4898  HZ1 LYS A 320     -19.641  43.410 -23.425  1.00  0.00           H  
ATOM   4899  HZ2 LYS A 320     -19.438  41.643 -22.648  1.00  0.00           H  
ATOM   4900  HZ3 LYS A 320     -20.732  42.044 -23.858  1.00  0.00           H  
ATOM   4901  N   ALA A 321     -16.707  42.825 -30.312  1.00  0.00           N  
ATOM   4902  CA  ALA A 321     -15.782  43.538 -31.187  1.00  0.00           C  
ATOM   4903  C   ALA A 321     -16.468  44.686 -31.914  1.00  0.00           C  
ATOM   4904  O   ALA A 321     -15.821  45.688 -32.239  1.00  0.00           O  
ATOM   4905  CB  ALA A 321     -15.154  42.576 -32.192  1.00  0.00           C  
ATOM   4906  H   ALA A 321     -17.294  41.987 -30.900  1.00  0.00           H  
ATOM   4907  HA  ALA A 321     -15.048  44.217 -30.552  1.00  0.00           H  
ATOM   4908  HB1 ALA A 321     -15.803  41.898 -32.928  1.00  0.00           H  
ATOM   4909  HB2 ALA A 321     -14.548  43.257 -32.966  1.00  0.00           H  
ATOM   4910  HB3 ALA A 321     -14.337  41.826 -31.732  1.00  0.00           H  
ATOM   4911  N   LEU A 322     -17.770  44.557 -32.179  1.00  0.00           N  
ATOM   4912  CA  LEU A 322     -18.522  45.632 -32.806  1.00  0.00           C  
ATOM   4913  C   LEU A 322     -18.530  46.897 -31.960  1.00  0.00           C  
ATOM   4914  O   LEU A 322     -18.708  47.990 -32.504  1.00  0.00           O  
ATOM   4915  CB  LEU A 322     -19.955  45.163 -33.063  1.00  0.00           C  
ATOM   4916  CG  LEU A 322     -20.807  45.970 -34.035  1.00  0.00           C  
ATOM   4917  CD1 LEU A 322     -20.120  46.070 -35.392  1.00  0.00           C  
ATOM   4918  CD2 LEU A 322     -22.168  45.309 -34.157  1.00  0.00           C  
ATOM   4919  H   LEU A 322     -18.516  43.890 -31.556  1.00  0.00           H  
ATOM   4920  HA  LEU A 322     -17.891  45.952 -33.764  1.00  0.00           H  
ATOM   4921  HB2 LEU A 322     -20.539  45.367 -32.040  1.00  0.00           H  
ATOM   4922  HB3 LEU A 322     -19.995  44.031 -33.427  1.00  0.00           H  
ATOM   4923  HG  LEU A 322     -21.000  47.094 -33.673  1.00  0.00           H  
ATOM   4924 HD11 LEU A 322     -19.922  45.040 -35.954  1.00  0.00           H  
ATOM   4925 HD12 LEU A 322     -20.850  46.732 -36.075  1.00  0.00           H  
ATOM   4926 HD13 LEU A 322     -19.165  46.795 -35.467  1.00  0.00           H  
ATOM   4927 HD21 LEU A 322     -22.603  44.201 -34.260  1.00  0.00           H  
ATOM   4928 HD22 LEU A 322     -22.782  45.975 -34.941  1.00  0.00           H  
ATOM   4929 HD23 LEU A 322     -22.784  45.637 -33.172  1.00  0.00           H  
ATOM   4930  N   LYS A 323     -18.339  46.771 -30.645  1.00  0.00           N  
ATOM   4931  CA  LYS A 323     -18.372  47.910 -29.741  1.00  0.00           C  
ATOM   4932  C   LYS A 323     -17.005  48.547 -29.539  1.00  0.00           C  
ATOM   4933  O   LYS A 323     -16.935  49.700 -29.097  1.00  0.00           O  
ATOM   4934  CB  LYS A 323     -18.944  47.477 -28.383  1.00  0.00           C  
ATOM   4935  CG  LYS A 323     -19.190  48.616 -27.389  1.00  0.00           C  
ATOM   4936  CD  LYS A 323     -19.845  48.110 -26.109  1.00  0.00           C  
ATOM   4937  CE  LYS A 323     -20.096  49.245 -25.124  1.00  0.00           C  
ATOM   4938  NZ  LYS A 323     -20.839  48.770 -23.923  1.00  0.00           N1+
[truncated: 352,605 more chars]
