# Supplementary material for: Molecular-evaluated and explainable drug repurposing for COVID-19 using ensemble knowledge graph embedding
Source: Sci Rep. 2023 Mar 4;13:3643. doi: 10.1038/s41598-023-30095-z (PMC9985643; doi:10.1038/s41598-023-30095-z)
Supplement: Supplementary file 5 — Supplementary Information 5. [file 41598_2023_30095_MOESM5_ESM.zip › Supplementary-V/risperdal/plip_report.txt]

Prediction of noncovalent interactions for PDB structure NSP13_RISPERDAL_PROTEIN
================================================================================
Created on 2022/09/06 using PLIP v2.2.2

If you are using PLIP in your work, please cite:
Adasme,M. et al. PLIP 2021: expanding the scope of the protein-ligand interaction profiler to DNA and RNA. Nucl. Acids Res. (05 May 2021), gkab294. doi: 10.1093/nar/gkab294
Analysis was done on model 1.

UNK:X:1 (UNK) - SMALLMOLECULE
-----------------------------
Interacting chain(s): A


**Hydrophobic Interactions**
+-------+---------+----------+-----------+-------------+--------------+------+--------------+---------------+--------------------------+--------------------------+
| RESNR | RESTYPE | RESCHAIN | RESNR_LIG | RESTYPE_LIG | RESCHAIN_LIG | DIST | LIGCARBONIDX | PROTCARBONIDX | LIGCOO                   | PROTCOO                  | 
+=======+=========+==========+===========+=============+==============+======+==============+===============+==========================+==========================+
| 290   | HIS     | A        | 1         | UNK         | X            | 3.75 | 9251         | 4439          | -17.484, 43.440, -18.851 | -14.937, 42.699, -21.503 | 
+-------+---------+----------+-----------+-------------+--------------+------+--------------+---------------+--------------------------+--------------------------+
| 375   | GLU     | A        | 1         | UNK         | X            | 3.58 | 9255         | 5777          | -19.495, 30.998, -23.295 | -17.683, 28.118, -24.397 | 
+-------+---------+----------+-----------+-------------+--------------+------+--------------+---------------+--------------------------+--------------------------+
| 375   | GLU     | A        | 1         | UNK         | X            | 3.83 | 9253         | 5776          | -18.416, 31.880, -23.936 | -16.528, 28.778, -25.141 | 
+-------+---------+----------+-----------+-------------+--------------+------+--------------+---------------+--------------------------+--------------------------+
| 537   | GLN     | A        | 1         | UNK         | X            | 3.68 | 9256         | 8338          | -19.394, 31.152, -21.779 | -21.778, 28.386, -21.356 | 
+-------+---------+----------+-----------+-------------+--------------+------+--------------+---------------+--------------------------+--------------------------+


**Hydrogen Bonds**
+-------+---------+----------+-----------+-------------+--------------+-----------+----------+----------+-----------+-----------+----------+-----------+-------------+--------------+--------------------------+--------------------------+
| RESNR | RESTYPE | RESCHAIN | RESNR_LIG | RESTYPE_LIG | RESCHAIN_LIG | SIDECHAIN | DIST_H-A | DIST_D-A | DON_ANGLE | PROTISDON | DONORIDX | DONORTYPE | ACCEPTORIDX | ACCEPTORTYPE | LIGCOO                   | PROTCOO                  | 
+=======+=========+==========+===========+=============+==============+===========+==========+==========+===========+===========+==========+===========+=============+==============+==========================+==========================+
| 288   | LYS     | A        | 1         | UNK         | X            | True      | 3.02     | 3.63     | 110.75    | True      | 4410     | N3+       | 9241        | Nar          | -19.627, 32.898, -20.139 | -16.573, 33.381, -18.241 | 
+-------+---------+----------+-----------+-------------+--------------+-----------+----------+----------+-----------+-----------+----------+-----------+-------------+--------------+--------------------------+--------------------------+
| 289   | SER     | A        | 1         | UNK         | X            | False     | 3.18     | 4.04     | 128.73    | True      | 4424     | Nam       | 9237        | O2           | -18.705, 35.763, -22.628 | -15.334, 37.977, -22.780 | 
+-------+---------+----------+-----------+-------------+--------------+-----------+----------+----------+-----------+-----------+----------+-----------+-------------+--------------+--------------------------+--------------------------+
| 289   | SER     | A        | 1         | UNK         | X            | True      | 1.96     | 3.12     | 163.71    | True      | 4429     | O3        | 9237        | O2           | -18.705, 35.763, -22.628 | -17.218, 37.324, -24.881 | 
+-------+---------+----------+-----------+-------------+--------------+-----------+----------+----------+-----------+-----------+----------+-----------+-------------+--------------+--------------------------+--------------------------+
| 320   | LYS     | A        | 1         | UNK         | X            | True      | 2.79     | 3.36     | 108.08    | True      | 4887     | N3+       | 9240        | Nar          | -18.800, 43.486, -20.651 | -19.559, 42.241, -23.682 | 
+-------+---------+----------+-----------+-------------+--------------+-----------+----------+----------+-----------+-----------+----------+-----------+-------------+--------------+--------------------------+--------------------------+
| 538   | GLY     | A        | 1         | UNK         | X            | False     | 3.13     | 3.98     | 128.03    | True      | 8350     | Nam       | 9241        | Nar          | -19.627, 32.898, -20.139 | -23.195, 31.420, -21.084 | 
+-------+---------+----------+-----------+-------------+--------------+-----------+----------+----------+-----------+-----------+----------+-----------+-------------+--------------+--------------------------+--------------------------+


**Salt Bridges**
+-------+---------+----------+---------------+-----------+-------------+--------------+------+-----------+-----------+--------------+--------------------------+--------------------------+
| RESNR | RESTYPE | RESCHAIN | PROT_IDX_LIST | RESNR_LIG | RESTYPE_LIG | RESCHAIN_LIG | DIST | PROTISPOS | LIG_GROUP | LIG_IDX_LIST | LIGCOO                   | PROTCOO                  | 
+=======+=========+==========+===============+===========+=============+==============+======+===========+===========+==============+==========================+==========================+
| 540   | GLU     | A        | 8375,8376     | 1         | UNK         | X            | 5.32 | False     | Tertamine | 9238         | -19.980, 38.842, -20.612 | -24.578, 39.911, -18.157 | 
+-------+---------+----------+---------------+-----------+-------------+--------------+------+-----------+-----------+--------------+--------------------------+--------------------------+


**pi-Stacking**
+-------+---------+----------+-----------+-------------+--------------+--------------------------+----------+-------+--------+------+-------------------------------+--------------------------+--------------------------+
| RESNR | RESTYPE | RESCHAIN | RESNR_LIG | RESTYPE_LIG | RESCHAIN_LIG | PROT_IDX_LIST            | CENTDIST | ANGLE | OFFSET | TYPE | LIG_IDX_LIST                  | LIGCOO                   | PROTCOO                  | 
+=======+=========+==========+===========+=============+==============+==========================+==========+=======+========+======+===============================+==========================+==========================+
| 290   | HIS     | A        | 1         | UNK         | X            | 4440,4441,4442,4443,4444 | 4.04     | 17.28 | 1.01   | P    | 9251,9259,9260,9262,9263,9264 | -16.828, 44.436, -18.142 | -14.230, 45.241, -21.133 | 
+-------+---------+----------+-----------+-------------+--------------+--------------------------+----------+-------+--------+------+-------------------------------+--------------------------+--------------------------+
